# Supplementary material for: 1-(5-Bromo-2-oxoindolin-3-yl­idene)-4-phenyl­thio­semicarbazide
Source: Acta Crystallogr Sect E Struct Rep Online. 2013 Jul 27;69(Pt 8):o1337–8. doi: 10.1107/S1600536813020497 (PMC3793820; doi:10.1107/S1600536813020497)
Supplement: Supplementary file 1 [file e-69-o1337-sup1.cif]

##############################################################################
#                                                                            #
# This CIF contains the data in a paper accepted for publication in          #
# Acta Crystallographica Section E. It conforms to the requirements of       #
# Notes for Authors for Acta Crystallographica Section E, and has been       #
# peer reviewed under the auspices of the IUCr Commission on Journals.       #
#                                                                            #
# Full details of the Crystallographic Information File format               #
# are given in the paper "The Crystallographic Information File (CIF):       #
# a New Standard Archive File for Crystallography" by S. R. Hall, F. H.      #
# Allen and I. D. Brown [Acta Cryst. (1991), A47, 655-685].                  #
#                                                                            #
# The current version of the core CIF dictionary is obtainable from          #
# ftp://ftp.iucr.org/pub/cif_core.dic.                                       #
#                                                                            #
# Software is freely available for graphical display of the structure(s)     #
# in this CIF. For information consult the CIF software page                 #
# http://www.iucr.org/resources/cif/software.                                #
#                                                                            #
# This file may be used for bona fide research purposes within the           #
# scientific community so long as proper attribution is given to the journal # 
# article from which it was obtained.                                        #
#                                                                            #
##############################################################################
data_I
_audit_creation_method     SHELXL-97
_chemical_name_systematic
;
1-(5-Bromo-2-oxoindolin-3-ylidene)-4-phenylthiosemicarbazide
;
_chemical_name_common     5-Bromoisatin-3-(4-phenyl)thiosemicarbazone
_chemical_formula_moiety     'C15 H11 Br N4 O S'
_chemical_formula_sum     'C15 H11 Br N4 O S'
_chemical_formula_iupac     'C15 H11 Br N4 O S'
_chemical_formula_weight     375.25
_chemical_melting_point     ?
_symmetry_cell_setting     monoclinic
_symmetry_space_group_name_H-M     'P 21/c'
_symmetry_space_group_name_Hall     '-P 2ybc'
loop_
    _symmetry_equiv_pos_as_xyz
    'x, y, z'
    '-x, y+1/2, -z+1/2'
    '-x, -y, -z'
    'x, -y-1/2, z-1/2'
_cell_length_a     5.6882(3)
_cell_length_b     18.4086(9)
_cell_length_c     14.4668(10)
_cell_angle_alpha     90.00
_cell_angle_beta     91.272(8)
_cell_angle_gamma     90.00
_cell_volume     1514.47(15)
_cell_formula_units_Z     4
_cell_measurement_reflns_used     13698
_cell_measurement_theta_min     2.62
_cell_measurement_theta_max     26.00
_cell_measurement_temperature     200(2)
_exptl_crystal_description     block
_exptl_crystal_colour     yellow
_exptl_crystal_size_max     0.12
_exptl_crystal_size_mid     0.10
_exptl_crystal_size_min     0.08
_exptl_crystal_density_diffrn     1.646
_exptl_crystal_density_meas     ?
_exptl_crystal_density_method     'not measured'
_exptl_crystal_F_000     752
_exptl_absorpt_coefficient_mu     2.858
_exptl_absorpt_correction_type     numerical
_exptl_absorpt_process_details     '(X-SHAPE and X-RED32; Stoe & Cie, 2008)'
_exptl_absorpt_correction_T_min     0.6331
_exptl_absorpt_correction_T_max     0.6772
_exptl_special_details     ?
_diffrn_ambient_temperature     200(2)
_diffrn_radiation_type     MoK\a
_diffrn_radiation_wavelength     0.71073
_diffrn_radiation_monochromator     graphite
_diffrn_measurement_device_type     'Stoe IPDS-1'
_diffrn_measurement_method     '\f scans'
_diffrn_detector_area_resol_mean     ?
_diffrn_reflns_number     13502
_diffrn_reflns_av_R_equivalents     0.0639
_diffrn_reflns_av_sigmaI/netI     0.0369
_diffrn_reflns_theta_min     2.62
_diffrn_reflns_theta_max     26.00
_diffrn_reflns_theta_full     26.00
_diffrn_measured_fraction_theta_max     0.982
_diffrn_measured_fraction_theta_full     0.982
_diffrn_reflns_limit_h_min     -6
_diffrn_reflns_limit_h_max     6
_diffrn_reflns_limit_k_min     -22
_diffrn_reflns_limit_k_max     22
_diffrn_reflns_limit_l_min     -17
_diffrn_reflns_limit_l_max     17
_diffrn_standards_number     ?
_diffrn_standards_interval_count     ?
_diffrn_standards_interval_time     ?
_diffrn_standards_decay_%     ?
_refine_special_details
;
Refinement of <i>F</i>^2^ against ALL reflections. The weighted <i>R</i>-factor
<i>wR</i> and goodness of fit <i>S</i> are based on <i>F</i>^2^, conventional
<i>R</i>-factors <i>R</i> are based on <i>F</i>, with <i>F</i> set to zero for
negative <i>F</i>^2^. The threshold expression of <i>F</i>^2^ >
\s(<i>F</i>^2^) is used only for calculating <i>R</i>-factors(gt) <i>etc</i>.
and is not relevant to the choice of reflections for refinement.
<i>R</i>-factors based on <i>F</i>^2^ are statistically about twice as large
as those based on <i>F</i>, and <i>R</i>- factors based on ALL data will be
even larger.
;
_reflns_number_total     2903
_reflns_number_gt     2235
_reflns_threshold_expression     I>2sigma(I)
_refine_ls_structure_factor_coef     Fsqd
_refine_ls_matrix_type     full
_refine_ls_R_factor_all     0.0627
_refine_ls_R_factor_gt     0.0457
_refine_ls_wR_factor_gt     0.0979
_refine_ls_wR_factor_ref     0.1053
_refine_ls_goodness_of_fit_ref     1.036
_refine_ls_restrained_S_all     1.036
_refine_ls_number_reflns     2903
_refine_ls_number_parameters     199
_refine_ls_number_restraints     0
_refine_ls_hydrogen_treatment     constr
_refine_ls_weighting_scheme     calc
_refine_ls_weighting_details
         'calc w=1/[\s^2^(Fo^2^)+(0.0517P)^2^+1.4796P] where P=(Fo^2^+2Fc^2^)/3'
_atom_sites_solution_hydrogens     geom
_atom_sites_solution_primary     direct
_atom_sites_solution_secondary     difmap
_refine_ls_shift/su_max     0.001
_refine_ls_shift/su_mean     0.000
_refine_diff_density_max     0.671
_refine_diff_density_min     -1.108
_refine_ls_extinction_method     ?
_refine_ls_extinction_coef     ?
loop_
    _atom_type_symbol
    _atom_type_description
    _atom_type_scat_dispersion_real
    _atom_type_scat_dispersion_imag
    _atom_type_scat_source
    C C 0.0033 0.0016 'International Tables Vol C Tables 4.2.6.8 and 6.1.1.4'
    H H 0.0000 0.0000 'International Tables Vol C Tables 4.2.6.8 and 6.1.1.4'
    N N 0.0061 0.0033 'International Tables Vol C Tables 4.2.6.8 and 6.1.1.4'
    O O 0.0106 0.0060 'International Tables Vol C Tables 4.2.6.8 and 6.1.1.4'
    S S 0.1246 0.1234 'International Tables Vol C Tables 4.2.6.8 and 6.1.1.4'
    Br Br -0.2901 2.4595 'International Tables Vol C Tables 4.2.6.8 and 6.1.1.4'
_computing_data_collection     '<i>X-AREA</i> (Stoe & Cie, 2008)'
_computing_cell_refinement     '<i>X-AREA</i> (Stoe & Cie, 2008)'
_computing_data_reduction     '<i>X-RED32</i> (Stoe & Cie, 2008)'
_computing_structure_solution     'SHELXS97 (Sheldrick, 2008)'
_computing_structure_refinement     'SHELXL97 (Sheldrick, 2008)'
_computing_molecular_graphics     'DIAMOND (Brandenburg, 2006)'
_computing_publication_material     'publCIF (Westrip, 2010)'
loop_
    _atom_site_type_symbol
    _atom_site_label
    _atom_site_fract_x
    _atom_site_fract_y
    _atom_site_fract_z
    _atom_site_U_iso_or_equiv
    _atom_site_adp_type
    _atom_site_calc_flag
    _atom_site_refinement_flags
    _atom_site_occupancy
    _atom_site_symmetry_multiplicity
    _atom_site_disorder_assembly
    _atom_site_disorder_group
    N N1 0.0836(5) 0.47322(14) 1.38606(19) 0.0312(6) Uani d . 1 1 . .
    H H1 -0.0271 0.4583 1.4231 0.037 Uiso calc R 1 1 . .
    C C1 0.2595(5) 0.51911(16) 1.4116(2) 0.0283(7) Uani d . 1 1 . .
    O O1 0.2888(4) 0.54902(12) 1.48762(15) 0.0316(5) Uani d . 1 1 . .
    C C2 0.4124(5) 0.52739(15) 1.3285(2) 0.0247(6) Uani d . 1 1 . .
    C C3 0.3024(5) 0.48403(15) 1.2553(2) 0.0261(6) Uani d . 1 1 . .
    C C4 0.3560(6) 0.47236(17) 1.1638(2) 0.0324(7) Uani d . 1 1 . .
    H H4 0.4915 0.4934 1.1374 0.039 Uiso calc R 1 1 . .
    C C5 0.2042(7) 0.42873(18) 1.1120(2) 0.0374(8) Uani d . 1 1 . .
    Br Br1 0.28023(10) 0.40737(3) 0.98769(3) 0.0688(2) Uani d . 1 1 . .
    C C6 0.0060(6) 0.39716(18) 1.1491(3) 0.0381(8) Uani d . 1 1 . .
    H H6 -0.0934 0.3675 1.1113 0.046 Uiso calc R 1 1 . .
    C C7 -0.0482(6) 0.40850(17) 1.2412(3) 0.0351(8) Uani d . 1 1 . .
    H H7 -0.1826 0.3868 1.2675 0.042 Uiso calc R 1 1 . .
    C C8 0.1004(5) 0.45251(16) 1.2930(2) 0.0283(7) Uani d . 1 1 . .
    N N2 0.6012(4) 0.56591(13) 1.32193(18) 0.0256(5) Uani d . 1 1 . .
    N N3 0.6730(5) 0.60375(13) 1.39722(17) 0.0260(5) Uani d . 1 1 . .
    H H3 0.6004 0.5976 1.4497 0.031 Uiso calc R 1 1 . .
    C C9 0.8582(5) 0.65192(15) 1.3933(2) 0.0245(6) Uani d . 1 1 . .
    S S1 0.91317(16) 0.70212(5) 1.48665(6) 0.0369(2) Uani d . 1 1 . .
    N N4 0.9676(4) 0.65094(13) 1.31167(17) 0.0260(5) Uani d . 1 1 . .
    H H4A 0.9123 0.6186 1.2721 0.031 Uiso calc R 1 1 . .
    C C10 1.1570(5) 0.69326(15) 1.2785(2) 0.0241(6) Uani d . 1 1 . .
    C C11 1.3184(5) 0.72936(16) 1.3353(2) 0.0270(6) Uani d . 1 1 . .
    H H11 1.3035 0.7283 1.4005 0.032 Uiso calc R 1 1 . .
    C C12 1.5030(6) 0.76727(17) 1.2954(3) 0.0348(7) Uani d . 1 1 . .
    H H12 1.6135 0.7922 1.3340 0.042 Uiso calc R 1 1 . .
    C C13 1.5277(6) 0.76906(19) 1.2009(3) 0.0373(8) Uani d . 1 1 . .
    H H13 1.6537 0.7952 1.1745 0.045 Uiso calc R 1 1 . .
    C C14 1.3681(6) 0.7327(2) 1.1451(2) 0.0410(8) Uani d . 1 1 . .
    H H14 1.3847 0.7335 1.0799 0.049 Uiso calc R 1 1 . .
    C C15 1.1830(6) 0.6949(2) 1.1832(2) 0.0355(8) Uani d . 1 1 . .
    H H15 1.0736 0.6700 1.1440 0.043 Uiso calc R 1 1 . .
loop_
    _atom_site_aniso_label
    _atom_site_aniso_U_11
    _atom_site_aniso_U_22
    _atom_site_aniso_U_33
    _atom_site_aniso_U_12
    _atom_site_aniso_U_13
    _atom_site_aniso_U_23
    N1 0.0231(15) 0.0324(14) 0.0385(15) -0.0034(10) 0.0124(11) 0.0030(11)
    C1 0.0216(17) 0.0269(15) 0.0367(18) 0.0058(11) 0.0065(13) 0.0074(12)
    O1 0.0272(13) 0.0369(12) 0.0312(12) 0.0018(9) 0.0096(9) 0.0014(9)
    C2 0.0189(16) 0.0248(14) 0.0307(16) 0.0013(11) 0.0065(12) 0.0032(11)
    C3 0.0218(17) 0.0222(14) 0.0344(17) -0.0003(11) 0.0059(12) 0.0043(12)
    C4 0.0320(19) 0.0305(16) 0.0350(18) -0.0055(13) 0.0058(14) 0.0036(13)
    C5 0.047(2) 0.0325(17) 0.0329(18) -0.0087(15) 0.0038(15) 0.0041(13)
    Br1 0.1019(4) 0.0700(3) 0.0350(2) -0.0476(3) 0.0120(2) -0.00818(19)
    C6 0.036(2) 0.0311(17) 0.046(2) -0.0080(14) -0.0056(15) 0.0015(14)
    C7 0.0242(18) 0.0318(16) 0.050(2) -0.0061(13) 0.0075(14) 0.0040(14)
    C8 0.0219(17) 0.0252(14) 0.0380(18) 0.0012(11) 0.0067(13) 0.0059(12)
    N2 0.0233(14) 0.0235(12) 0.0300(14) 0.0007(10) 0.0042(10) 0.0025(10)
    N3 0.0251(14) 0.0289(13) 0.0245(13) -0.0019(10) 0.0072(10) 0.0029(10)
    C9 0.0223(16) 0.0254(14) 0.0259(15) 0.0028(11) 0.0025(12) 0.0038(11)
    S1 0.0411(5) 0.0419(5) 0.0279(4) -0.0053(4) 0.0071(3) -0.0087(3)
    N4 0.0242(14) 0.0281(12) 0.0260(13) -0.0050(10) 0.0048(10) -0.0026(10)
    C10 0.0208(16) 0.0257(14) 0.0258(15) 0.0011(11) 0.0024(11) 0.0032(11)
    C11 0.0240(17) 0.0273(15) 0.0297(16) 0.0001(12) -0.0003(12) -0.0007(12)
    C12 0.0236(18) 0.0298(16) 0.051(2) -0.0014(12) -0.0024(14) 0.0018(14)
    C13 0.0224(18) 0.0391(18) 0.051(2) -0.0013(13) 0.0071(15) 0.0145(15)
    C14 0.031(2) 0.062(2) 0.0303(18) -0.0024(16) 0.0070(14) 0.0084(16)
    C15 0.0253(18) 0.053(2) 0.0278(17) -0.0086(15) 0.0007(13) -0.0007(14)
_geom_special_details
;
All e.s.d.'s (except the e.s.d. in the dihedral angle between two l.s. planes)
are estimated using the full covariance matrix. The cell e.s.d.'s are taken
into account individually in the estimation of e.s.d.'s in distances, angles
and torsion angles; correlations between e.s.d.'s in cell parameters are only
used when they are defined by crystal symmetry. An approximate (isotropic)
treatment of cell e.s.d.'s is used for estimating e.s.d.'s involving l.s.
planes.
;
loop_
    _geom_bond_atom_site_label_1
    _geom_bond_atom_site_label_2
    _geom_bond_site_symmetry_2
    _geom_bond_distance
    _geom_bond_publ_flag
    N1 C1 . 1.355(4) ?
    N1 C8 . 1.405(4) ?
    N1 H1 . 0.8800 ?
    C1 O1 . 1.238(4) ?
    C1 C2 . 1.507(4) ?
    C2 N2 . 1.292(4) ?
    C2 C3 . 1.456(4) ?
    C3 C4 . 1.382(5) ?
    C3 C8 . 1.408(4) ?
    C4 C5 . 1.387(5) ?
    C4 H4 . 0.9500 ?
    C5 C6 . 1.387(5) ?
    C5 Br1 . 1.899(4) ?
    C6 C7 . 1.390(5) ?
    C6 H6 . 0.9500 ?
    C7 C8 . 1.380(5) ?
    C7 H7 . 0.9500 ?
    N2 N3 . 1.349(4) ?
    N3 C9 . 1.379(4) ?
    N3 H3 . 0.8800 ?
    C9 N4 . 1.347(4) ?
    C9 S1 . 1.660(3) ?
    N4 C10 . 1.421(4) ?
    N4 H4A . 0.8800 ?
    C10 C11 . 1.388(4) ?
    C10 C15 . 1.391(4) ?
    C11 C12 . 1.397(5) ?
    C11 H11 . 0.9500 ?
    C12 C13 . 1.378(5) ?
    C12 H12 . 0.9500 ?
    C13 C14 . 1.375(5) ?
    C13 H13 . 0.9500 ?
    C14 C15 . 1.386(5) ?
    C14 H14 . 0.9500 ?
    C15 H15 . 0.9500 ?
loop_
    _geom_angle_atom_site_label_1
    _geom_angle_atom_site_label_2
    _geom_angle_atom_site_label_3
    _geom_angle_site_symmetry_1
    _geom_angle_site_symmetry_3
    _geom_angle
    _geom_angle_publ_flag
    C1 N1 C8 . . 111.4(3) ?
    C1 N1 H1 . . 124.3 ?
    C8 N1 H1 . . 124.3 ?
    O1 C1 N1 . . 127.1(3) ?
    O1 C1 C2 . . 126.5(3) ?
    N1 C1 C2 . . 106.3(3) ?
    N2 C2 C3 . . 126.3(3) ?
    N2 C2 C1 . . 127.5(3) ?
    C3 C2 C1 . . 106.2(3) ?
    C4 C3 C8 . . 120.4(3) ?
    C4 C3 C2 . . 133.0(3) ?
    C8 C3 C2 . . 106.6(3) ?
    C3 C4 C5 . . 117.4(3) ?
    C3 C4 H4 . . 121.3 ?
    C5 C4 H4 . . 121.3 ?
    C6 C5 C4 . . 122.3(3) ?
    C6 C5 Br1 . . 118.9(3) ?
    C4 C5 Br1 . . 118.6(3) ?
    C5 C6 C7 . . 120.5(3) ?
    C5 C6 H6 . . 119.7 ?
    C7 C6 H6 . . 119.7 ?
    C8 C7 C6 . . 117.5(3) ?
    C8 C7 H7 . . 121.2 ?
    C6 C7 H7 . . 121.2 ?
    C7 C8 N1 . . 128.8(3) ?
    C7 C8 C3 . . 121.8(3) ?
    N1 C8 C3 . . 109.4(3) ?
    C2 N2 N3 . . 117.5(3) ?
    N2 N3 C9 . . 121.1(2) ?
    N2 N3 H3 . . 119.4 ?
    C9 N3 H3 . . 119.4 ?
    N4 C9 N3 . . 113.3(3) ?
    N4 C9 S1 . . 129.7(2) ?
    N3 C9 S1 . . 117.0(2) ?
    C9 N4 C10 . . 131.0(3) ?
    C9 N4 H4A . . 114.5 ?
    C10 N4 H4A . . 114.5 ?
    C11 C10 C15 . . 119.5(3) ?
    C11 C10 N4 . . 124.0(3) ?
    C15 C10 N4 . . 116.4(3) ?
    C10 C11 C12 . . 119.2(3) ?
    C10 C11 H11 . . 120.4 ?
    C12 C11 H11 . . 120.4 ?
    C13 C12 C11 . . 121.1(3) ?
    C13 C12 H12 . . 119.5 ?
    C11 C12 H12 . . 119.5 ?
    C14 C13 C12 . . 119.3(3) ?
    C14 C13 H13 . . 120.3 ?
    C12 C13 H13 . . 120.3 ?
    C13 C14 C15 . . 120.6(3) ?
    C13 C14 H14 . . 119.7 ?
    C15 C14 H14 . . 119.7 ?
    C14 C15 C10 . . 120.2(3) ?
    C14 C15 H15 . . 119.9 ?
    C10 C15 H15 . . 119.9 ?
loop_
    _geom_torsion_atom_site_label_1
    _geom_torsion_atom_site_label_2
    _geom_torsion_atom_site_label_3
    _geom_torsion_atom_site_label_4
    _geom_torsion_site_symmetry_1
    _geom_torsion_site_symmetry_2
    _geom_torsion_site_symmetry_3
    _geom_torsion_site_symmetry_4
    _geom_torsion
    _geom_torsion_publ_flag
    C8 N1 C1 O1 . . . . 177.1(3) ?
    C8 N1 C1 C2 . . . . -2.2(3) ?
    O1 C1 C2 N2 . . . . 1.1(5) ?
    N1 C1 C2 N2 . . . . -179.6(3) ?
    O1 C1 C2 C3 . . . . -177.9(3) ?
    N1 C1 C2 C3 . . . . 1.5(3) ?
    N2 C2 C3 C4 . . . . -1.5(5) ?
    C1 C2 C3 C4 . . . . 177.5(3) ?
    N2 C2 C3 C8 . . . . -179.2(3) ?
    C1 C2 C3 C8 . . . . -0.2(3) ?
    C8 C3 C4 C5 . . . . -0.2(5) ?
    C2 C3 C4 C5 . . . . -177.6(3) ?
    C3 C4 C5 C6 . . . . -0.3(5) ?
    C3 C4 C5 Br1 . . . . -176.8(2) ?
    C4 C5 C6 C7 . . . . 0.1(6) ?
    Br1 C5 C6 C7 . . . . 176.6(3) ?
    C5 C6 C7 C8 . . . . 0.6(5) ?
    C6 C7 C8 N1 . . . . 179.0(3) ?
    C6 C7 C8 C3 . . . . -1.2(5) ?
    C1 N1 C8 C7 . . . . -178.0(3) ?
    C1 N1 C8 C3 . . . . 2.2(3) ?
    C4 C3 C8 C7 . . . . 1.0(5) ?
    C2 C3 C8 C7 . . . . 179.0(3) ?
    C4 C3 C8 N1 . . . . -179.2(3) ?
    C2 C3 C8 N1 . . . . -1.2(3) ?
    C3 C2 N2 N3 . . . . 178.6(3) ?
    C1 C2 N2 N3 . . . . -0.2(4) ?
    C2 N2 N3 C9 . . . . -173.3(3) ?
    N2 N3 C9 N4 . . . . -6.0(4) ?
    N2 N3 C9 S1 . . . . 173.5(2) ?
    N3 C9 N4 C10 . . . . 177.3(3) ?
    S1 C9 N4 C10 . . . . -2.2(5) ?
    C9 N4 C10 C11 . . . . 21.9(5) ?
    C9 N4 C10 C15 . . . . -161.0(3) ?
    C15 C10 C11 C12 . . . . 0.6(4) ?
    N4 C10 C11 C12 . . . . 177.7(3) ?
    C10 C11 C12 C13 . . . . -0.3(5) ?
    C11 C12 C13 C14 . . . . -0.2(5) ?
    C12 C13 C14 C15 . . . . 0.4(5) ?
    C13 C14 C15 C10 . . . . -0.1(6) ?
    C11 C10 C15 C14 . . . . -0.4(5) ?
    N4 C10 C15 C14 . . . . -177.7(3) ?
loop_
    _geom_hbond_atom_site_label_D
    _geom_hbond_atom_site_label_H
    _geom_hbond_atom_site_label_A
    _geom_hbond_site_symmetry_A
    _geom_hbond_distance_DH
    _geom_hbond_distance_HA
    _geom_hbond_distance_DA
    _geom_hbond_angle_DHA
    N1 H1 O1 3_568 0.88 2.00 2.858(3) 165.6
    N3 H3 O1 . 0.88 2.07 2.762(3) 134.8
    N4 H4A N2 . 0.88 2.16 2.613(4) 111.8
data_publication_text
_journal_date_recd_electronic     2013-07-02
_journal_date_accepted     2013-07-23
_journal_name_full     'Acta Crystallographica, Section E'
_journal_year     2013
_journal_volume     69
_journal_issue      8
_journal_page_first     o1337
_journal_page_last     o1338
_journal_paper_category     QO
_journal_paper_doi     10.1107/S1600536813020497
_journal_coeditor_code     FY2102
_publ_contact_author_name     'Adriano Bof de Oliveira'
_publ_contact_author_address
;
Departamento de Qu\'imica
Universidade Federal de Sergipe
Av. Marechal Rondon s/n, Campus
49100-000 S\~ao Crist\'ov\~ao-SE
Brazil
;
_publ_contact_author_email     'adriano@daad-alumni.de'
_publ_contact_author_fax     '55(79)21056651'
_publ_contact_author_phone     '55(79)21056658'
_publ_section_title
;
1-(5-Bromo-2-oxoindolin-3-ylidene)-4-phenylthiosemicarbazide
;
loop_
    _publ_author_name
    _publ_author_footnote
    _publ_author_address
    'Bandeira, Katlen C. T.' .
;
Escola de Qu\'imica e Alimentos
Universidade Federal do Rio Grande
Av. It\'alia km 08, Campus Carreiros
96203-903 Rio Grande, RS
Brazil
;
    'Bresolin, Leandro' .
;
Escola de Qu\'imica e Alimentos
Universidade Federal do Rio Grande
Av. It\'alia km 08, Campus Carreiros
96203-903 Rio Grande, RS
Brazil
;
    'N\"ather, Christian' .
;
Institut f\"ur Anorganische Chemie
Christian-Albrechts-Universit\"at zu Kiel
Max-Eyth Strasse 2
D-24118 Kiel
Germany
;
    'Jess, Inke' .
;
Institut f\"ur Anorganische Chemie
Christian-Albrechts-Universit\"at zu Kiel
Max-Eyth Strasse 2
D-24118 Kiel
Germany
;
    'Oliveira, Adriano Bof de' .
;
Departamento de Qu\'imica
Universidade Federal de Sergipe
Av. Marechal Rondon s/n, Campus
49100-000 S\~ao Crist\'ov\~ao, SE
Brazil
;
