# Supplementary material for: 1-(5-Bromo-2-oxoindolin-3-yl­idene)-4-phenyl­thio­semicarbazide
Source: Acta Crystallogr Sect E Struct Rep Online. 2013 Jul 27;69(Pt 8):o1337–8. doi: 10.1107/S1600536813020497 (PMC3793820; doi:10.1107/S1600536813020497)
Supplement: Supplementary file 2 [file e-69-o1337-Isup2.hkl]

# 
# h,k,l, Fc-squared, Fo-squared, sigma(Fo-squared) and status flag 
# 
data_I
_shelx_title ' Adriano8 at 200 K in P2(1)/c' 
_shelx_refln_list_code          4 
_shelx_F_calc_maximum      158.13 
_exptl_crystal_F_000       752.00 
_reflns_d_resolution_high  0.8107 
 
loop_ 
 _symmetry_equiv_pos_as_xyz 
 'x, y, z' 
 '-x, y+1/2, -z+1/2' 
 '-x, -y, -z' 
 'x, -y-1/2, z-1/2' 
 
_cell_length_a     5.6882 
_cell_length_b    18.4086 
_cell_length_c    14.4668 
_cell_angle_alpha  90.000 
_cell_angle_beta   91.272 
_cell_angle_gamma  90.000 
 
_shelx_F_squared_multiplier     1.000 
 
loop_ 
 _refln_index_h 
 _refln_index_k 
 _refln_index_l 
 _refln_F_squared_calc 
 _refln_F_squared_meas 
 _refln_F_squared_sigma 
 _refln_observed_status 
   1   0   0      675.21      567.38     45.70 o 
   2   0   0     3799.11     3831.59     66.49 o 
   3   0   0     4178.80     4009.96     54.11 o 
   4   0   0       10.57       19.23     24.35 o 
   1   1   0     4466.25     3871.16     99.67 o 
   2   1   0      312.28      373.86     34.25 o 
   3   1   0      617.56      627.80     33.53 o 
   4   1   0      981.36      972.36     31.82 o 
   5   1   0      468.29      410.67     31.69 o 
   1   2   0      172.94      148.30     22.31 o 
   2   2   0     6004.17     6304.65     88.73 o 
   3   2   0     2667.23     3002.62     53.47 o 
   4   2   0      343.95      295.35     26.16 o 
   5   2   0       20.80        7.91     28.67 o 
   2   3   0     3774.54     3535.91     43.71 o 
   3   3   0     2025.29     1996.14     34.01 o 
   4   3   0      216.75      186.53     20.01 o 
   5   3   0      434.13      445.13     30.63 o 
   6   3   0        8.49       -0.85     33.01 o 
   0   4   0      542.56      728.64     22.80 o 
   1   4   0     4861.96     5112.46     38.32 o 
   2   4   0     1035.20      912.68     18.90 o 
   3   4   0     1152.03     1099.18     21.33 o 
   4   4   0      346.35      356.72     27.85 o 
   5   4   0      210.10      169.46     23.09 o 
   6   4   0       89.17       91.62     33.66 o 
   1   5   0       93.93      114.55     15.60 o 
   2   5   0      783.42      793.76     15.97 o 
   3   5   0       27.51       32.61     14.21 o 
   4   5   0      343.32      379.85     24.71 o 
   5   5   0       33.33       15.42     20.48 o 
   6   5   0        0.04       23.11     32.06 o 
   0   6   0    13429.51    13102.73    328.15 o 
   1   6   0     4739.54     4834.23     59.80 o 
   2   6   0     2601.41     2429.48     25.97 o 
   3   6   0     1113.05     1085.92     17.28 o 
   4   6   0     1001.86     1031.63     19.42 o 
   5   6   0       66.52       67.09     18.92 o 
   6   6   0       20.40       44.10     24.48 o 
   1   7   0     4022.15     3775.77     23.80 o 
   2   7   0     3383.24     3589.60     32.55 o 
   3   7   0     4564.14     4788.14     62.32 o 
   4   7   0       96.50       82.45     16.67 o 
   5   7   0       14.53       26.83     26.72 o 
   6   7   0      214.89      256.60     22.51 o 
   0   8   0      892.99     1032.51     22.05 o 
   1   8   0     2866.18     2960.99     22.62 o 
   2   8   0      361.20      381.43     15.34 o 
   3   8   0     1163.54     1256.73     17.79 o 
   4   8   0      114.39      151.72     16.95 o 
   5   8   0       69.61      101.77     22.55 o 
   6   8   0      345.81      303.45     19.00 o 
   1   9   0     4682.51     4650.63     42.86 o 
   2   9   0     1532.53     1720.15     18.76 o 
   3   9   0     1214.61     1190.37     14.94 o 
   4   9   0      185.31      185.54     14.33 o 
   5   9   0      450.29      414.98     16.89 o 
   6   9   0       24.23        3.62     16.94 o 
   0  10   0     5358.82     5241.69     71.39 o 
   1  10   0      288.40      275.88     14.17 o 
   2  10   0     1491.93     1478.17     14.86 o 
   3  10   0      756.89      852.81     14.49 o 
   4  10   0       66.62       59.72     14.79 o 
   5  10   0      229.78      270.75     16.01 o 
   6  10   0        0.06      -10.72     16.04 o 
   1  11   0       51.80       60.35     16.04 o 
   2  11   0      263.01      265.26     14.19 o 
   3  11   0      415.69      359.76     12.49 o 
   4  11   0     3105.59     3296.62     31.57 o 
   5  11   0       82.54       49.95     15.76 o 
   6  11   0       68.73       75.47     19.09 o 
   0  12   0      102.59       64.95     15.73 o 
   1  12   0      334.09      381.08     14.70 o 
   2  12   0     1058.81     1027.40     12.41 o 
   3  12   0       38.15       53.19     10.06 o 
   4  12   0     1290.58     1310.26     20.41 o 
   5  12   0       83.61      111.23     16.50 o 
   1  13   0     1348.46     1346.13     22.38 o 
   2  13   0     1400.76     1502.31     13.71 o 
   3  13   0     1826.65     1785.13     23.55 o 
   4  13   0      584.91      637.44     18.50 o 
   5  13   0       48.69       46.54     16.04 o 
   0  14   0      177.96      215.11     18.02 o 
   1  14   0      274.59      285.62     11.59 o 
   2  14   0       19.99       19.49     12.30 o 
   3  14   0      889.92      998.20     17.32 o 
   4  14   0       13.72       -1.02     15.55 o 
   5  14   0      110.68      108.67     14.46 o 
   1  15   0     1296.03     1263.03     23.99 o 
   2  15   0      121.95      115.15     11.16 o 
   3  15   0      439.43      466.46     14.59 o 
   4  15   0        3.71       -5.91     16.47 o 
   5  15   0       18.23       16.62     13.42 o 
   0  16   0     2485.34     2580.35     23.66 o 
   1  16   0        0.79        1.61     10.04 o 
   2  16   0      100.04       83.31     17.24 o 
   3  16   0      735.25      809.65     24.64 o 
   4  16   0      124.64      115.56     17.91 o 
   1  17   0       52.02       89.86     13.62 o 
   2  17   0        7.83       13.28     11.81 o 
   3  17   0        1.56       15.42     10.60 o 
   4  17   0       11.07       12.60     13.13 o 
   0  18   0      572.86      604.76     17.74 o 
   1  18   0      341.29      369.26     16.29 o 
   2  18   0       88.74       88.57     16.06 o 
   3  18   0       91.64       70.14     10.88 o 
   4  18   0       12.55       -2.10     14.75 o 
   1  19   0      233.43      242.62     12.07 o 
   2  19   0       12.62       -2.08     11.45 o 
   3  19   0       37.65       32.13     11.49 o 
   0  20   0      317.13      326.31     18.73 o 
   1  20   0      568.74      499.19     12.47 o 
   2  20   0        4.11        6.07     13.72 o 
   3  20   0      100.20      116.54     12.06 o 
   1  21   0       79.90       99.63     14.05 o 
   2  21   0        9.75       12.12     10.54 o 
   0  22   0       23.89       29.57     13.70 o 
   1  22   0       42.93       35.98     12.53 o 
  -5   1   1       38.86       47.28     28.98 o 
  -4   1   1      720.12      716.20     35.31 o 
  -3   1   1       13.87       -1.13     21.87 o 
  -2   1   1     2868.48     2665.28     52.03 o 
  -1   1   1      779.23      893.02     31.36 o 
   1   1   1     5979.84     5126.02    180.67 o 
   2   1   1     3186.39     2896.78     72.30 o 
   3   1   1      120.54       85.11     25.18 o 
   4   1   1      768.89      734.22     29.16 o 
   5   1   1      155.62      155.16     29.73 o 
  -6   2   1        9.71       21.30     33.09 o 
  -5   2   1      314.97      292.17     30.40 o 
  -4   2   1       36.82       45.06     22.21 o 
  -3   2   1     6882.95     7240.59    161.42 o 
  -2   2   1     7711.53     7672.19    160.14 o 
  -1   2   1     3553.96     3067.81     33.46 o 
   0   2   1     1464.75     1312.84     30.33 o 
   1   2   1    10233.06     9507.20    108.91 o 
   2   2   1     1158.04     1028.87     23.86 o 
   3   2   1     7098.51     7459.33    262.84 o 
   4   2   1      483.52      482.69     27.84 o 
   5   2   1       19.63       39.42     27.84 o 
  -6   3   1        1.30       28.85     40.30 o 
  -5   3   1       45.73       82.54     28.02 o 
  -4   3   1      108.16      108.03     28.90 o 
  -3   3   1        5.85        2.24     16.10 o 
  -2   3   1     1041.45     1022.69     24.19 o 
  -1   3   1     6482.78     6537.17    105.77 o 
   0   3   1       97.30       53.31     17.54 o 
   1   3   1        4.92        6.98     22.85 o 
   2   3   1      893.33      912.18     20.03 o 
   3   3   1     1256.30     1340.43     26.24 o 
   4   3   1     1975.61     2072.71     27.97 o 
   5   3   1      183.20      148.46     29.50 o 
   6   3   1       24.79       -6.20     33.22 o 
  -6   4   1      240.76      217.79     33.63 o 
  -5   4   1      487.96      472.16     22.38 o 
  -4   4   1     1138.08     1126.31     41.65 o 
  -3   4   1      670.11      641.36     16.94 o 
  -2   4   1      518.47      558.86     16.44 o 
  -1   4   1      945.37      856.47     20.94 o 
   0   4   1     7093.13     7140.10     88.28 o 
   2   4   1      185.23      186.63     17.37 o 
   3   4   1     1014.69     1072.84     20.13 o 
   4   4   1      190.46      178.65     21.84 o 
   5   4   1      264.83      230.32     29.57 o 
   6   4   1       11.36       60.44     32.34 o 
  -6   5   1      369.91      304.03     34.61 o 
  -5   5   1      570.64      582.59     20.99 o 
  -4   5   1      132.46      132.20     18.89 o 
  -3   5   1       68.61       71.27     15.86 o 
  -2   5   1      619.21      550.60     16.70 o 
  -1   5   1     2355.18     2250.87     37.30 o 
   1   5   1    23053.62    25020.19    114.65 o 
   2   5   1     4691.16     4873.32     58.22 o 
   3   5   1     1329.27     1289.63     20.45 o 
   4   5   1      777.54      787.31     24.99 o 
   5   5   1     1025.43     1047.40     43.19 o 
   6   5   1      422.01      420.39     37.15 o 
  -6   6   1        8.58       22.65     23.17 o 
  -5   6   1      346.32      353.31     30.95 o 
  -4   6   1      692.39      744.38     18.97 o 
  -3   6   1     1706.55     1698.80     21.23 o 
  -2   6   1     2192.05     2477.54     25.71 o 
  -1   6   1       74.16       42.70     13.97 o 
   0   6   1       90.30       91.39     15.60 o 
   1   6   1       47.98       15.13     14.58 o 
   2   6   1      151.30      160.44     16.21 o 
   3   6   1     1414.80     1427.04     20.60 o 
   4   6   1      269.56      326.16     17.74 o 
   5   6   1      695.04      695.03     25.56 o 
   6   6   1        1.97      -19.16     39.97 o 
  -6   7   1        0.40      -17.36     21.73 o 
  -5   7   1       35.83       54.40     26.94 o 
  -4   7   1      464.33      435.91     17.66 o 
  -3   7   1       56.32       62.97     14.34 o 
  -2   7   1      576.52      432.94     14.90 o 
  -1   7   1       69.91       78.97     12.67 o 
   0   7   1     1210.83     1352.14     17.72 o 
   1   7   1      233.24      220.48     14.79 o 
   2   7   1     5986.32     6286.38     80.48 o 
   3   7   1       74.14       73.44     15.73 o 
   4   7   1     1557.51     1499.24     28.60 o 
   5   7   1      541.13      596.88     23.59 o 
   6   7   1       21.59       31.16     22.00 o 
  -6   8   1       20.99       31.08     18.08 o 
  -5   8   1       84.13       93.46     19.30 o 
  -4   8   1      337.81      338.37     17.24 o 
  -3   8   1      562.88      541.85     16.19 o 
  -2   8   1     2101.91     2062.93     26.63 o 
  -1   8   1     1003.73      882.76     15.55 o 
   0   8   1        1.70       34.83     15.95 o 
   1   8   1     3372.86     3270.05     19.74 o 
   2   8   1     2181.47     2485.81     17.19 o 
   3   8   1     3003.06     2898.87     35.11 o 
   4   8   1     1292.86     1290.05     22.15 o 
   5   8   1      351.20      329.59     22.44 o 
   6   8   1       38.55       44.83     17.90 o 
  -6   9   1       19.45       22.76     18.39 o 
  -5   9   1       12.40       41.44     18.76 o 
  -4   9   1        3.09       -1.29     14.27 o 
  -3   9   1     1089.95     1140.78     14.78 o 
  -2   9   1     1509.13     1488.46     19.28 o 
  -1   9   1       55.28       33.76     14.15 o 
   0   9   1     1585.75     1435.54     15.66 o 
   1   9   1      922.06      904.02     17.81 o 
   2   9   1      132.20      125.62     12.73 o 
   3   9   1      545.44      555.68     15.34 o 
   4   9   1       54.93       65.75     13.86 o 
   5   9   1       35.85       64.11     16.71 o 
   6   9   1       33.11       32.02     16.85 o 
  -6  10   1       21.91       12.31     18.55 o 
  -5  10   1        3.08       18.59     18.97 o 
  -4  10   1        0.10        4.26     14.53 o 
  -3  10   1      738.53      687.21     13.66 o 
  -2  10   1     1585.72     1576.37     19.33 o 
  -1  10   1      311.54      283.74     11.62 o 
   0  10   1      589.59      617.63     14.01 o 
   1  10   1     1034.62     1018.06     12.86 o 
   2  10   1      136.09      137.52     12.40 o 
   3  10   1       20.78       12.16     14.46 o 
   4  10   1       10.35       32.23     12.50 o 
   5  10   1      307.30      296.75     17.26 o 
   6  10   1       38.26        7.66     22.31 o 
  -6  11   1        1.13        2.18     19.05 o 
  -5  11   1      308.71     3031.65   1286.83 o 
  -4  11   1      108.47      112.22     15.24 o 
  -3  11   1       28.73       30.69     12.30 o 
  -2  11   1     1036.19      989.43     13.38 o 
  -1  11   1      201.65      219.07     14.93 o 
   0  11   1     5487.04     5450.34     94.47 o 
   1  11   1      120.87      110.65     12.99 o 
   2  11   1     3914.57     3922.87     45.56 o 
   3  11   1      906.43      952.73     14.54 o 
   4  11   1     1352.32     1424.26     17.88 o 
   5  11   1       67.86       62.33     15.96 o 
   6  11   1       24.27       17.91     17.26 o 
  -5  12   1       46.46       37.20     15.71 o 
  -4  12   1       71.73      109.64     17.82 o 
  -3  12   1     2040.11     2012.60     17.78 o 
  -2  12   1     1490.34     1580.90     17.17 o 
  -1  12   1       21.37       21.24     13.15 o 
   0  12   1      128.25      127.53     10.30 o 
   1  12   1     1383.87     1489.66     16.38 o 
   2  12   1      600.69      643.84     18.95 o 
   3  12   1      810.36      755.30     13.09 o 
   4  12   1       22.04       28.08     13.99 o 
   5  12   1        2.02       -0.46     16.99 o 
  -5  13   1       44.12       30.27     16.34 o 
  -4  13   1      210.17      196.12     16.06 o 
  -3  13   1      590.81      608.33     21.55 o 
  -2  13   1     1305.80     1254.40     14.87 o 
  -1  13   1       15.69       15.83     10.19 o 
   0  13   1     1164.60     1166.27     12.87 o 
   1  13   1      625.69      651.17     15.00 o 
   2  13   1       46.85       73.16     11.91 o 
   3  13   1       69.90       74.90     11.23 o 
   4  13   1       37.33       39.54     12.24 o 
   5  13   1       58.35       37.40     13.40 o 
  -5  14   1      246.93      245.16     16.20 o 
  -4  14   1       51.59       60.47     14.10 o 
  -3  14   1       16.67        9.84     14.75 o 
  -2  14   1       94.01      120.87     13.25 o 
  -1  14   1     1835.73     1871.33     27.28 o 
   0  14   1      149.10      155.78     12.22 o 
   1  14   1     1368.18     1386.53     23.47 o 
   2  14   1      135.57      100.65     12.25 o 
   3  14   1      648.03      618.94     17.56 o 
   4  14   1      365.16      399.02     14.82 o 
   5  14   1      135.88      121.95     17.18 o 
  -5  15   1       69.69       97.69     13.63 o 
  -4  15   1        1.63      -11.74     15.45 o 
  -3  15   1     1182.12     1321.30     15.54 o 
  -2  15   1      401.53      404.17     10.76 o 
  -1  15   1       43.42       34.73     11.42 o 
   0  15   1     1021.29     1089.60     16.82 o 
   1  15   1        0.72        1.05     11.05 o 
   2  15   1      330.28      325.06     13.75 o 
   3  15   1       23.34       31.99     13.16 o 
   4  15   1        7.75        3.02     13.72 o 
   5  15   1      192.20      202.06     15.59 o 
  -4  16   1      197.54      240.62     11.63 o 
  -3  16   1     1681.65     1614.72     43.34 o 
  -2  16   1      157.59      177.67     14.44 o 
  -1  16   1       30.32       28.69     11.20 o 
   0  16   1      117.41      124.43     10.27 o 
   1  16   1       96.08      107.86     10.53 o 
   2  16   1      532.74      548.35     13.03 o 
   3  16   1       12.41       19.87     12.69 o 
   4  16   1      585.02      621.00     17.00 o 
  -4  17   1      117.74       98.91     11.62 o 
  -3  17   1      119.60      168.30     20.44 o 
  -2  17   1     1507.05     1574.35     15.10 o 
  -1  17   1      396.65      447.09     12.17 o 
   0  17   1        9.73       21.19     11.84 o 
   1  17   1      336.80      386.55     12.75 o 
   2  17   1      365.51      373.87     12.30 o 
   3  17   1       84.52      116.32     13.16 o 
   4  17   1      659.10      567.11     24.70 o 
  -4  18   1      159.27      118.55     11.42 o 
  -3  18   1      388.65      359.58     14.19 o 
  -2  18   1      692.56      768.82     12.62 o 
  -1  18   1        4.13      -12.87     12.87 o 
   0  18   1       19.67        2.73     11.28 o 
   1  18   1       50.85       84.98     13.76 o 
   2  18   1      567.28      634.49     14.18 o 
   3  18   1       44.73       75.08     18.64 o 
   4  18   1        4.45       21.03     12.11 o 
  -3  19   1       20.55       17.46     13.16 o 
  -2  19   1      224.14      196.72     12.44 o 
  -1  19   1      538.73      568.85     17.68 o 
   0  19   1      117.51       92.58     11.90 o 
   1  19   1       71.43       62.98     14.08 o 
   2  19   1        0.29       25.12     18.66 o 
   3  19   1      179.76      185.23     11.98 o 
  -3  20   1       20.02       12.73     11.05 o 
  -2  20   1      163.20      162.12     18.69 o 
  -1  20   1      236.82      218.57     11.98 o 
   0  20   1        8.15       18.22     15.00 o 
   1  20   1      110.90       79.71     15.25 o 
   2  20   1      106.82       78.61     15.55 o 
   3  20   1       69.40       88.42     17.48 o 
  -2  21   1        1.64       -3.94     13.18 o 
  -1  21   1       41.61       34.89     12.89 o 
   0  21   1       62.27       78.43     10.18 o 
   1  21   1        2.86      -10.35     17.07 o 
   2  21   1       57.67       69.25     15.70 o 
  -1  22   1        4.10      -11.00     11.00 o 
   0  22   1       37.34       38.66     12.80 o 
   1  22   1       57.06       30.16     11.53 o 
  -4   0   2       59.32       60.48     26.12 o 
  -3   0   2     3239.90     3061.01    178.84 o 
  -1   0   2     1809.24     2023.17     49.28 o 
   0   0   2     1107.14      860.16     35.52 o 
   1   0   2       24.69        7.59     20.46 o 
   2   0   2    11438.00    11575.72    107.59 o 
   3   0   2      264.34      234.01     21.41 o 
  -5   1   2        1.15       -2.09     35.52 o 
  -4   1   2      620.37      560.29     23.77 o 
  -3   1   2      213.01      249.14     20.64 o 
  -2   1   2      792.22      902.49     25.66 o 
  -1   1   2     7077.77     6660.27     86.81 o 
   0   1   2     4812.37     4085.76    100.61 o 
   2   1   2     1978.63     2263.28     30.01 o 
   3   1   2      141.52      139.40     24.03 o 
   4   1   2      580.34      553.65     30.19 o 
  -6   2   2      333.16      381.77     36.89 o 
  -5   2   2      126.87      120.62     35.31 o 
  -4   2   2     1343.48     1353.31     31.91 o 
  -3   2   2      752.43      977.13     21.01 o 
  -2   2   2     9057.70     9361.90     91.27 o 
  -1   2   2     6843.54     6811.63     50.60 o 
   0   2   2     2147.32     1831.49     99.67 o 
   1   2   2      895.17      815.91     25.96 o 
   2   2   2      422.24      356.33     24.35 o 
   3   2   2       12.97        4.85     18.36 o 
   4   2   2     2220.44     2300.26     72.86 o 
   5   2   2      138.19      149.60     31.33 o 
  -6   3   2       42.76       62.09     40.74 o 
  -5   3   2       76.69       81.56     23.49 o 
  -4   3   2       67.81       61.05     16.52 o 
  -3   3   2     4810.55     5230.69     59.47 o 
  -2   3   2     2369.17     2165.99     37.86 o 
  -1   3   2     5444.42     4873.89     51.94 o 
   0   3   2     6028.81     5947.85     36.94 o 
   1   3   2      401.54      231.74     22.90 o 
   2   3   2     1410.77     1217.75     23.38 o 
   3   3   2     1304.92     1202.38     19.84 o 
   4   3   2       26.25       18.77     22.53 o 
   5   3   2     1557.27     1620.78     40.79 o 
   6   3   2       21.37      -10.16     34.10 o 
  -6   4   2       19.17       65.61     40.04 o 
  -5   4   2       79.83       93.25     18.37 o 
  -4   4   2      217.52      217.64     15.40 o 
  -3   4   2      499.13      475.36     17.27 o 
  -2   4   2     1824.06     1788.06     22.55 o 
  -1   4   2     3124.21     2842.26     44.16 o 
   0   4   2     9011.10     8531.51    139.55 o 
   1   4   2    19645.24    20021.69    110.18 o 
   2   4   2     4938.32     4800.46     47.44 o 
   3   4   2       38.78       18.75     15.61 o 
   4   4   2        5.54        1.76     17.69 o 
   5   4   2      609.77      657.94     53.16 o 
   6   4   2      368.26      383.89     38.88 o 
  -6   5   2      210.45      228.83     40.82 o 
  -5   5   2        1.49       -1.48     29.60 o 
  -4   5   2       78.79      103.53     14.48 o 
  -3   5   2      190.78      182.23     14.98 o 
  -2   5   2     2196.38     2438.68     23.89 o 
  -1   5   2     1755.25     1718.17     32.49 o 
   0   5   2       13.15       -0.82     19.70 o 
   1   5   2     6033.19     6214.55     83.38 o 
   2   5   2       47.86       56.29     15.27 o 
   3   5   2        3.74        1.79     15.59 o 
   4   5   2        4.01        3.97     14.99 o 
   5   5   2      265.17      249.74     25.37 o 
   6   5   2      104.99      134.19     41.59 o 
  -6   6   2       66.80       75.06     20.08 o 
  -5   6   2       20.75       18.46     29.47 o 
  -4   6   2      203.38      179.97     13.19 o 
  -3   6   2     1302.18     1273.81     17.18 o 
  -2   6   2    13412.23    14657.30    127.34 o 
  -1   6   2        7.72       -5.14     17.08 o 
   0   6   2     5456.66     5290.81     57.89 o 
   1   6   2      483.94      457.87     18.18 o 
   2   6   2     5406.17     5444.38     35.24 o 
   3   6   2      462.64      463.63     15.63 o 
   4   6   2      633.49      621.86     17.08 o 
   5   6   2       23.80       34.14     21.73 o 
   6   6   2       21.54       -5.35     41.75 o 
  -6   7   2      220.21      222.19     18.60 o 
  -5   7   2      178.30      161.43     20.82 o 
  -4   7   2     1510.99     1573.62     17.07 o 
  -3   7   2     2299.05     2325.78     22.55 o 
  -2   7   2     5368.59     5624.88     34.83 o 
  -1   7   2     2095.94     1922.79     24.69 o 
   0   7   2        0.86       -7.13     14.32 o 
   1   7   2    14896.48    15100.77    128.34 o 
   2   7   2     1897.90     1893.35     23.23 o 
   3   7   2     1576.85     1679.46     17.33 o 
   4   7   2     2164.24     2284.25     29.06 o 
   5   7   2       22.91        5.62     19.68 o 
   6   7   2        0.93        7.64     21.75 o 
  -6   8   2       23.50       26.69     22.82 o 
  -5   8   2       74.89       54.46     19.73 o 
  -4   8   2      182.68      174.21     14.36 o 
  -3   8   2        6.65        1.30     12.52 o 
  -2   8   2        3.79       -5.52     13.13 o 
  -1   8   2      621.54      549.23     13.20 o 
   0   8   2     1338.30     1504.19     20.32 o 
   1   8   2        7.77       12.35     13.42 o 
   2   8   2        1.11        4.28     14.31 o 
   3   8   2        4.56        9.11     13.26 o 
   4   8   2      901.09      850.45     17.00 o 
   5   8   2      446.90      371.97     16.33 o 
   6   8   2       77.12       66.90     16.97 o 
  -6   9   2       13.34        8.92     20.17 o 
  -5   9   2      536.46      546.73     20.89 o 
  -4   9   2     1725.36     1681.80     21.78 o 
  -3   9   2      282.35      238.35     14.25 o 
  -2   9   2       84.43      109.78     12.96 o 
  -1   9   2     7721.30     7803.07     69.89 o 
   0   9   2       99.61      131.18     12.37 o 
   1   9   2    13704.12    14622.56    149.42 o 
   2   9   2     2013.49     2060.80     15.01 o 
   3   9   2      355.31      358.15     13.15 o 
   4   9   2      528.68      509.04     16.25 o 
   5   9   2      216.16      218.33     15.44 o 
   6   9   2       94.02       77.44     17.59 o 
  -6  10   2      312.76      242.58     22.79 o 
  -5  10   2      571.17      619.19     16.04 o 
  -4  10   2       22.64       10.84     11.50 o 
  -3  10   2      568.86      587.07     15.30 o 
  -2  10   2       46.82       28.45     11.80 o 
  -1  10   2       43.34       53.39     11.19 o 
   0  10   2     5308.94     5263.98     75.06 o 
   1  10   2        4.40        7.21     11.98 o 
   2  10   2       28.92       25.29     12.51 o 
   3  10   2      465.77      507.35     13.01 o 
   4  10   2       40.59       31.88     13.38 o 
   5  10   2      482.46      546.53     17.86 o 
   6  10   2      105.63       85.03     17.62 o 
  -6  11   2        0.21       -5.62     14.34 o 
  -5  11   2        2.49       -4.38     13.09 o 
  -4  11   2      132.36      204.13     16.60 o 
  -3  11   2      528.68      530.30     14.95 o 
  -2  11   2      126.66      146.04     11.81 o 
  -1  11   2     1481.62     1531.31     25.66 o 
   0  11   2        0.18      -11.60     11.60 o 
   1  11   2       26.27        3.87     11.07 o 
   2  11   2       10.27       13.26     11.63 o 
   3  11   2     2737.18     2693.81     33.20 o 
   4  11   2      338.46      385.57     17.30 o 
   5  11   2        9.07       -1.23     16.44 o 
   6  11   2        0.92        5.49     13.89 o 
  -5  12   2       55.56       60.96     13.88 o 
  -4  12   2      159.19      160.41     16.24 o 
  -3  12   2        1.01       -5.01     11.33 o 
  -2  12   2     1356.69     1289.92     27.53 o 
  -1  12   2      149.87      162.21     12.45 o 
   0  12   2       89.27       91.56     11.79 o 
   1  12   2      318.65      351.98     11.32 o 
   2  12   2     1968.42     1993.23     21.39 o 
   3  12   2      304.77      286.67     17.28 o 
   4  12   2      238.87      249.31     18.08 o 
   5  12   2       93.19       96.31     14.88 o 
  -5  13   2       22.48        8.81     13.39 o 
  -4  13   2       63.05      108.83     13.51 o 
  -3  13   2      625.77      584.36     12.97 o 
  -2  13   2      740.17      781.49     13.52 o 
  -1  13   2     1786.29     1821.88     21.18 o 
   0  13   2        0.52       13.67     12.10 o 
   1  13   2      781.42      763.68     18.54 o 
   2  13   2      763.49      826.90     13.69 o 
   3  13   2      114.04      107.50     14.90 o 
   4  13   2      222.56      259.03     15.97 o 
   5  13   2       95.06       69.18     12.36 o 
  -5  14   2      115.85      152.05     12.76 o 
  -4  14   2       71.56       67.71     16.52 o 
  -3  14   2      172.69      193.63     16.72 o 
  -2  14   2      419.04      415.68     13.45 o 
  -1  14   2      988.58     1015.92     14.13 o 
   0  14   2       20.21       18.36      9.70 o 
   1  14   2      197.92      196.03     10.37 o 
   2  14   2       18.72        8.37     12.14 o 
   3  14   2     1387.54     1497.17     16.72 o 
   4  14   2       12.95       -3.63     15.49 o 
   5  14   2        5.07       17.47     16.78 o 
  -5  15   2      107.94      114.57     14.65 o 
  -4  15   2       39.75       34.10     12.10 o 
  -3  15   2       55.35       32.15     12.98 o 
  -2  15   2       93.76       86.77      9.49 o 
  -1  15   2      332.30      318.34     15.19 o 
   0  15   2      224.53      265.65     10.37 o 
   1  15   2      702.26      654.13     13.76 o 
   2  15   2       79.42       65.50     13.39 o 
   3  15   2      125.86       95.95     13.16 o 
   4  15   2        1.23       -5.73     12.04 o 
   5  15   2      172.47      124.13     13.89 o 
  -4  16   2       32.93       17.91     11.80 o 
  -3  16   2        4.20       -3.90     17.84 o 
  -2  16   2      774.84      810.98     18.77 o 
  -1  16   2      244.22      259.01     11.83 o 
   0  16   2      425.54      424.93      9.52 o 
   1  16   2        3.15       19.30     11.66 o 
   2  16   2     1338.58     1423.00     21.69 o 
   3  16   2        2.04       -0.12     13.23 o 
   4  16   2        3.07        5.88     13.20 o 
  -4  17   2      122.29      141.83     12.38 o 
  -3  17   2      235.20      193.27     12.09 o 
  -2  17   2     1095.67     1258.67     18.94 o 
  -1  17   2        3.55       13.92     15.17 o 
   0  17   2        1.46       17.54     16.45 o 
   1  17   2      100.33      140.36     12.22 o 
   2  17   2      606.32      663.53     20.47 o 
   3  17   2        2.00        2.27     13.99 o 
   4  17   2      214.69      206.19     15.78 o 
  -4  18   2      127.76      102.70     11.99 o 
  -3  18   2      111.13      111.36     14.66 o 
  -2  18   2        3.88       -0.46     11.63 o 
  -1  18   2       17.15       33.70     16.49 o 
   0  18   2      108.41       96.98     16.49 o 
   1  18   2      153.04      135.43     14.61 o 
   2  18   2        4.24        5.32     13.12 o 
   3  18   2        5.21        2.06     13.35 o 
   4  18   2      117.55       87.58     13.69 o 
  -3  19   2        8.89       10.60     11.37 o 
  -2  19   2       53.09       76.99     14.77 o 
  -1  19   2      425.65      481.13     18.31 o 
   0  19   2       28.13       41.97     12.46 o 
   1  19   2     1132.35     1181.46     24.70 o 
   2  19   2      132.80      103.57     12.21 o 
   3  19   2        6.73        7.20     13.92 o 
  -3  20   2      285.69      249.38     13.91 o 
  -2  20   2        1.79        2.98     12.49 o 
  -1  20   2       56.17       67.63     13.51 o 
   0  20   2      407.86      456.51     18.27 o 
   1  20   2      414.01      373.92     15.70 o 
   2  20   2       68.57       75.07     21.92 o 
   3  20   2       71.89       66.36     10.50 o 
  -2  21   2       16.90       -2.43     11.09 o 
  -1  21   2      149.03      127.51     12.30 o 
   0  21   2      166.86      137.82     15.54 o 
   1  21   2       17.42       20.20     11.41 o 
   2  21   2       62.91       75.47     11.70 o 
  -1  22   2      366.26      266.11     12.41 o 
   0  22   2        1.73      -12.77     15.85 o 
   1  22   2        9.57       -2.52     22.84 o 
  -5   1   3      206.66      201.58     36.17 o 
  -4   1   3        4.84        6.77     16.96 o 
  -3   1   3      506.92      451.98     20.93 o 
  -2   1   3      278.74      255.99     18.74 o 
  -1   1   3     2265.56     2017.48     28.79 o 
   0   1   3    10157.91     8579.68    288.24 o 
   1   1   3       59.73       55.34     22.50 o 
   2   1   3     3214.84     2964.67     29.83 o 
   3   1   3       36.57       35.26     19.83 o 
   4   1   3       36.35       39.53     25.52 o 
  -6   2   3       36.01       57.52     48.34 o 
  -5   2   3      128.48      132.60     22.25 o 
  -4   2   3      464.58      494.99     18.67 o 
  -3   2   3      598.42      546.56     21.22 o 
  -2   2   3     4068.69     3765.93     31.94 o 
  -1   2   3     9983.84     9999.19     90.17 o 
   0   2   3     3689.74     3273.47    102.30 o 
   1   2   3    16993.11    15635.00     96.55 o 
   2   2   3      355.90      334.09     18.07 o 
   3   2   3     3169.39     3171.84     45.77 o 
   4   2   3      445.65      432.88     24.46 o 
   5   2   3      623.04      612.49     38.49 o 
  -6   3   3      748.89      745.93     46.76 o 
  -5   3   3        2.97        3.39     18.96 o 
  -4   3   3      521.02      558.83     18.61 o 
  -3   3   3      652.91      671.09     17.90 o 
  -2   3   3     4353.05     4888.84     37.53 o 
  -1   3   3     6496.67     6311.32     36.17 o 
   0   3   3      132.77      187.87     24.80 o 
   1   3   3       33.34       44.21     22.28 o 
   2   3   3      132.31      125.56     17.84 o 
   3   3   3     1015.20     1059.55     20.03 o 
   4   3   3      100.83      128.66     19.50 o 
   5   3   3       35.08       68.97     37.43 o 
   6   3   3      241.00      184.81     40.72 o 
  -6   4   3      195.40      173.38     40.64 o 
  -5   4   3      145.23      157.59     22.85 o 
  -4   4   3     2929.89     2957.90     36.31 o 
  -3   4   3       49.25       62.11     15.87 o 
  -2   4   3      698.78      635.32     20.69 o 
  -1   4   3    12083.31    12708.83     57.16 o 
   0   4   3      625.53      620.43     21.57 o 
   1   4   3     9172.15     9057.61    138.96 o 
   2   4   3     1322.00     1405.49     26.43 o 
   3   4   3      650.34      600.52     14.76 o 
   4   4   3     1125.53     1049.24     18.62 o 
   5   4   3      321.43      297.90     26.48 o 
   6   4   3      307.15      312.28     31.41 o 
  -6   5   3       46.38       48.37     21.74 o 
  -5   5   3      606.92      704.03     22.01 o 
  -4   5   3      165.20      168.16     15.20 o 
  -3   5   3     1868.79     1819.74     18.96 o 
  -2   5   3      684.97      634.57     17.13 o 
  -1   5   3      504.09      411.16     18.46 o 
   0   5   3    16532.30    16403.28    149.08 o 
   1   5   3        4.45       11.09     14.94 o 
   2   5   3     8840.09     9288.61    120.12 o 
   3   5   3        6.29        7.44     14.30 o 
   4   5   3       89.16      104.17     14.72 o 
   5   5   3      464.71      475.03     31.71 o 
   6   5   3      104.06       73.57     42.63 o 
  -6   6   3       43.65       31.98     18.79 o 
  -5   6   3       39.54       34.90     15.28 o 
  -4   6   3      187.76      223.98     13.50 o 
  -3   6   3      249.82      213.54     17.09 o 
  -2   6   3      225.26      301.44     16.20 o 
  -1   6   3     1971.82     1835.18     22.11 o 
   0   6   3        2.39       17.31     14.17 o 
   1   6   3      686.45      544.30     16.76 o 
   2   6   3       53.37       52.15     17.04 o 
   3   6   3      538.50      519.97     14.63 o 
   4   6   3     1558.66     1668.99     32.94 o 
   5   6   3      167.41      170.09     19.18 o 
   6   6   3       63.91       87.14     42.03 o 
  -6   7   3        8.47        3.87     18.52 o 
  -5   7   3       40.29       20.36     17.71 o 
  -4   7   3      174.16      156.90     14.37 o 
  -3   7   3       25.01       21.49     13.88 o 
  -2   7   3     3927.85     4112.19     37.66 o 
  -1   7   3     3441.92     3512.61     36.89 o 
   0   7   3       25.17       30.51     16.87 o 
   1   7   3     2276.65     2463.53     27.85 o 
   2   7   3     1336.38     1248.51     17.10 o 
   3   7   3       49.13       29.50     14.05 o 
   4   7   3      314.69      286.38     14.64 o 
   5   7   3      132.48      136.91     16.95 o 
   6   7   3        4.15        6.33     19.44 o 
  -6   8   3        1.37        8.89     18.30 o 
  -5   8   3       54.97       69.52     18.15 o 
  -4   8   3       40.36       30.41     12.63 o 
  -3   8   3      605.10      559.92     15.97 o 
  -2   8   3     2377.18     2482.24     31.11 o 
  -1   8   3     2066.15     2033.32     38.57 o 
   0   8   3     1481.14     1426.29     24.41 o 
   1   8   3     2918.60     2832.58     35.67 o 
   2   8   3     8197.79     9199.61     88.14 o 
   3   8   3     2991.37     3017.35     33.66 o 
   4   8   3      150.34      131.58     13.47 o 
   5   8   3       34.91       37.00     14.62 o 
   6   8   3        3.04       -6.14     19.39 o 
  -6   9   3      164.62      157.41     19.44 o 
  -5   9   3      312.92      351.34     16.78 o 
  -4   9   3       41.38       39.71      9.53 o 
  -3   9   3     1162.28     1277.04     21.40 o 
  -2   9   3     1247.64     1239.88     18.99 o 
  -1   9   3     2845.87     2970.45     35.36 o 
   0   9   3      165.95       93.50     15.76 o 
   1   9   3      640.76      672.09     15.54 o 
   2   9   3     6097.25     6495.38     96.28 o 
   3   9   3      408.55      442.08     13.69 o 
   4   9   3      351.45      378.78     13.56 o 
   5   9   3      315.33      344.80     17.35 o 
   6   9   3       21.07        7.30     17.26 o 
  -6  10   3       24.52       19.65     16.41 o 
  -5  10   3       98.57     8053.42   3345.16 o 
  -4  10   3       43.70       59.00     12.18 o 
  -3  10   3       95.97       85.25     14.24 o 
  -2  10   3        9.96       14.63     12.38 o 
  -1  10   3     4162.30     4518.27     67.46 o 
   0  10   3      469.87      578.33     14.82 o 
   1  10   3      247.33      243.72     13.56 o 
   2  10   3      689.48      826.78     19.16 o 
   3  10   3      252.45      209.96     11.03 o 
   4  10   3       13.80       -4.76     13.08 o 
   5  10   3       17.09       11.06     14.96 o 
   6  10   3       78.72       81.72     18.05 o 
  -6  11   3        2.09        1.43     14.89 o 
  -5  11   3       32.99       32.11     15.33 o 
  -4  11   3      120.56       98.58     12.63 o 
  -3  11   3     1004.83     1062.05     18.49 o 
  -2  11   3     1747.74     1666.07     16.52 o 
  -1  11   3     2604.98     2911.82     42.71 o 
   0  11   3     1312.01     1247.18     14.52 o 
   1  11   3       95.12      245.13     59.57 o 
   2  11   3     5446.20     5475.96     47.63 o 
   3  11   3        2.24       18.84     12.29 o 
   4  11   3      439.63      445.07     18.65 o 
   5  11   3      341.13      334.53     14.27 o 
  -5  12   3       52.51       67.81     14.96 o 
  -4  12   3      757.76      815.50     13.63 o 
  -3  12   3       74.84       65.80     11.26 o 
  -2  12   3     1160.00     1251.19     24.28 o 
  -1  12   3       26.12       19.07     11.62 o 
   0  12   3       38.13       56.55     15.06 o 
   1  12   3      302.82      294.23     12.57 o 
   2  12   3       59.38       46.53     10.66 o 
   3  12   3     3897.81     4031.39     50.88 o 
   4  12   3       51.42       76.51     15.90 o 
   5  12   3       28.78       22.34     13.98 o 
  -5  13   3       20.69       21.23     16.50 o 
  -4  13   3      323.97      272.63     14.55 o 
  -3  13   3      122.54      131.97      9.94 o 
  -2  13   3       91.57       67.43     10.99 o 
  -1  13   3      722.85      745.09     15.30 o 
   0  13   3     1739.38     1820.51     43.24 o 
   1  13   3      215.10      184.25     11.53 o 
   2  13   3      133.53      120.71     10.61 o 
   3  13   3        3.30      -11.10     11.39 o 
   4  13   3      145.08      139.38     17.02 o 
   5  13   3       11.45       22.92     13.04 o 
  -5  14   3      136.32      103.80     13.48 o 
  -4  14   3      605.48      629.75     16.05 o 
  -3  14   3       29.31       30.98     11.86 o 
  -2  14   3       15.20       13.26     10.93 o 
  -1  14   3      225.22      222.49     11.92 o 
   0  14   3      999.28     1000.51     15.54 o 
   1  14   3     1456.32     1397.50     26.76 o 
   2  14   3     1146.32     1029.57     12.88 o 
   3  14   3       11.34      -10.16     15.30 o 
   4  14   3       35.50       56.81     13.92 o 
   5  14   3      304.00      275.61     13.55 o 
  -5  15   3      444.89      440.55     18.43 o 
  -4  15   3        1.45       -2.86     13.64 o 
  -3  15   3      315.35      364.84     12.11 o 
  -2  15   3        2.03       -4.17     10.47 o 
  -1  15   3       29.34       27.62     10.65 o 
   0  15   3     1558.97     1576.76     29.30 o 
   1  15   3       88.78       81.64     11.32 o 
   2  15   3     1008.01      986.94     19.05 o 
   3  15   3        4.21       10.88     14.41 o 
   4  15   3       23.54       33.35     14.74 o 
   5  15   3      580.40      511.54     15.32 o 
  -4  16   3       86.52      122.19     13.34 o 
  -3  16   3      259.45      236.04     12.82 o 
  -2  16   3       33.10       40.87     14.37 o 
  -1  16   3       18.54       25.71     11.38 o 
   0  16   3       33.02       50.52     10.98 o 
   1  16   3      332.43      341.99     10.35 o 
   2  16   3       91.90      107.39     13.50 o 
   3  16   3      550.57      483.73     21.22 o 
   4  16   3      337.16      328.53     14.15 o 
  -4  17   3      640.69      476.06     13.28 o 
  -3  17   3       50.47       66.51     12.91 o 
  -2  17   3      287.42      260.89     13.82 o 
  -1  17   3      151.11      183.14     20.12 o 
   0  17   3      137.58      176.77     18.38 o 
   1  17   3       10.27       18.16     12.62 o 
   2  17   3      302.28      267.35     19.15 o 
   3  17   3       13.34       26.51     14.78 o 
   4  17   3      218.67      203.95     13.38 o 
  -4  18   3       22.23       29.82     12.46 o 
  -3  18   3      401.81      360.77     13.96 o 
  -2  18   3      120.67      163.91     11.88 o 
  -1  18   3      775.54      863.45     16.56 o 
   0  18   3       76.89      107.05     14.06 o 
   1  18   3       70.64      139.92     15.41 o 
   2  18   3       37.76       78.08     12.32 o 
   3  18   3      278.52      233.49     13.06 o 
   4  18   3      586.83      495.17     30.92 o 
  -3  19   3        6.20       23.95     14.43 o 
  -2  19   3       17.46       19.31     12.65 o 
  -1  19   3      292.01      339.96     15.71 o 
   0  19   3       40.55       28.70     14.39 o 
   1  19   3        0.88        8.55     15.02 o 
   2  19   3        8.32        0.55     12.71 o 
   3  19   3      137.41      131.82     20.95 o 
  -3  20   3      158.94      130.32     13.55 o 
  -2  20   3      271.77      196.64     12.01 o 
  -1  20   3       62.42       87.91     21.88 o 
   0  20   3        0.97        4.06     13.76 o 
   1  20   3      110.84       64.46     12.77 o 
   2  20   3        4.03        9.94     12.09 o 
   3  20   3       99.56       83.90     13.60 o 
  -2  21   3      266.96      246.10     24.97 o 
  -1  21   3       68.18       84.24     12.24 o 
   0  21   3       38.88       47.72     12.24 o 
   1  21   3      142.60      112.67     11.58 o 
   2  21   3       44.06       33.64     11.13 o 
  -1  22   3        4.23       25.81     13.47 o 
   0  22   3       78.86       66.67     11.64 o 
   1  22   3      115.02      125.68     14.80 o 
  -5   0   4     2482.67     2532.87     75.50 o 
  -4   0   4      699.71      721.16     34.22 o 
  -3   0   4     1952.27     1912.82     58.62 o 
  -2   0   4      768.33      802.38     25.17 o 
  -1   0   4      142.75       97.62     25.14 o 
   0   0   4     9661.84     9317.07    160.46 o 
   1   0   4     2332.96     2367.84     87.35 o 
   2   0   4     5525.44     5416.41     62.97 o 
   3   0   4      285.26      435.86     25.35 o 
   4   0   4      858.23      891.69     35.81 o 
  -5   1   4      296.74      291.11     17.30 o 
  -4   1   4     1919.86     1975.97     28.67 o 
  -3   1   4      852.57      901.33     20.08 o 
  -2   1   4       40.99       51.23     19.54 o 
  -1   1   4     2448.12     2198.86     28.01 o 
   0   1   4      273.24      208.46     19.64 o 
   1   1   4     3797.50     3673.64     31.81 o 
   2   1   4      543.96      593.70     19.62 o 
   3   1   4      285.82      313.45     20.34 o 
   4   1   4      213.28      212.94     21.04 o 
  -6   2   4      355.22      369.20     64.96 o 
  -5   2   4       21.84       21.31     15.63 o 
  -4   2   4       58.31       61.47     16.98 o 
  -3   2   4     1976.90     2146.39     29.00 o 
  -2   2   4     2910.14     2899.23     28.47 o 
  -1   2   4     6578.54     6593.80     77.94 o 
   0   2   4        9.59       13.39     23.12 o 
   1   2   4        5.70       -7.02     18.03 o 
   2   2   4     6602.62     7040.12     55.31 o 
   3   2   4      695.69      717.90     19.08 o 
   4   2   4      751.44      723.74     17.65 o 
   5   2   4        0.67      -38.08     38.08 o 
  -6   3   4      357.59      329.55     56.98 o 
  -5   3   4      474.49      455.85     20.57 o 
  -4   3   4       60.35       73.10     15.53 o 
  -3   3   4     2231.43     2194.31     23.21 o 
  -2   3   4      124.59       40.65     20.90 o 
  -1   3   4      309.29      206.82     19.75 o 
   0   3   4     2749.44     2660.58     31.64 o 
   1   3   4      364.38      269.97     19.24 o 
   2   3   4     1300.65     1293.96     22.01 o 
   3   3   4     4670.63     4718.10     48.73 o 
   4   3   4       45.40       49.49     15.23 o 
   5   3   4      106.66      112.47     27.13 o 
  -6   4   4       31.36        9.47     22.55 o 
  -5   4   4       92.52      110.33     16.87 o 
  -4   4   4        3.60        7.37     13.98 o 
  -3   4   4      388.15      371.68     18.05 o 
  -2   4   4     1439.19     1435.68     19.53 o 
  -1   4   4     1224.41     1205.44     20.00 o 
   0   4   4     2415.19     2065.08     23.90 o 
   1   4   4      328.93      256.65     18.65 o 
   2   4   4     1295.05     1271.28     23.26 o 
   3   4   4     1555.47     1594.48     29.71 o 
   4   4   4       84.64       86.68     14.50 o 
   5   4   4      122.44       84.71     24.27 o 
   6   4   4      128.54      134.94     30.30 o 
  -6   5   4       30.61       17.25     17.38 o 
  -5   5   4       24.86       24.51     15.93 o 
  -4   5   4      443.19      517.17     16.28 o 
  -3   5   4       86.94       63.34     15.27 o 
  -2   5   4       57.81      114.86     17.29 o 
  -1   5   4      408.17      490.54     19.29 o 
   0   5   4      144.92      163.91     20.88 o 
   1   5   4     3597.88     4006.31     60.48 o 
   2   5   4       86.72       96.92     20.66 o 
   3   5   4       20.88       17.89     15.12 o 
   4   5   4       12.06        0.34     14.03 o 
   5   5   4       79.07      118.82     18.15 o 
   6   5   4       45.63       40.12     42.34 o 
  -6   6   4       82.35       74.18     23.39 o 
  -5   6   4       94.92      104.17     15.68 o 
  -4   6   4     1165.10     1178.64     18.12 o 
  -3   6   4       37.04       24.98     15.11 o 
  -2   6   4      620.54      470.11     15.37 o 
  -1   6   4      142.18      127.88     17.87 o 
   0   6   4     4732.27     4757.10     64.64 o 
   1   6   4       61.09       25.06     19.71 o 
   2   6   4     2188.56     2011.13     19.49 o 
   3   6   4        5.32       -2.71     14.91 o 
   4   6   4      196.84      209.62     15.32 o 
   5   6   4      278.19      271.83     19.27 o 
   6   6   4      152.73      127.34     26.18 o 
  -6   7   4      102.57      117.69     19.31 o 
  -5   7   4      525.52      510.24     14.79 o 
  -4   7   4      675.44      706.34     13.97 o 
  -3   7   4      947.67      922.99     17.97 o 
  -2   7   4     2955.75     2844.42     36.64 o 
  -1   7   4     6866.84     6890.34     82.17 o 
   0   7   4      338.28      278.70     14.44 o 
   1   7   4     1234.42     1001.29     17.00 o 
   2   7   4      162.17      144.06     13.38 o 
   3   7   4      732.69      773.09     16.89 o 
   4   7   4       76.43       64.43     13.17 o 
   5   7   4       31.68       43.24     14.94 o 
   6   7   4       67.94       68.38     18.08 o 
  -6   8   4      133.44      133.86     19.32 o 
  -5   8   4      100.64       67.44     15.45 o 
  -4   8   4       96.14      110.05     13.68 o 
  -3   8   4       37.20       30.38     14.03 o 
  -2   8   4      449.21      534.74     13.73 o 
  -1   8   4      730.05      759.99     14.92 o 
   0   8   4     2716.03     3100.64     47.49 o 
   1   8   4     1744.73     1829.72     36.22 o 
   2   8   4      784.74      849.06     15.32 o 
   3   8   4       70.48       67.73     12.33 o 
   4   8   4      189.71      247.42     14.85 o 
   5   8   4       74.74       55.91     14.28 o 
   6   8   4       59.52       29.29     17.24 o 
  -6   9   4      106.95       98.89     16.55 o 
  -5   9   4       60.66       39.30     33.31 o 
  -4   9   4     1000.94     1026.72     22.20 o 
  -3   9   4      126.96       98.63     14.38 o 
  -2   9   4       23.31       29.24     14.05 o 
  -1   9   4     1642.62     1528.17     31.54 o 
   0   9   4        5.85        6.13     15.31 o 
   1   9   4     2446.21     2300.31     19.52 o 
   2   9   4     1852.17     1799.95     43.12 o 
   3   9   4       24.59       18.22     13.23 o 
   4   9   4      144.37      146.32     12.01 o 
   5   9   4      240.85      258.00     15.69 o 
   6   9   4        5.49      -11.50     16.48 o 
  -6  10   4        0.58       12.03     16.08 o 
  -5  10   4      222.26      253.90     14.98 o 
  -4  10   4       13.37       19.74     12.70 o 
  -3  10   4      572.00      616.35     12.17 o 
  -2  10   4      527.18      547.61     14.04 o 
  -1  10   4      160.73      168.17     13.78 o 
   0  10   4     5672.13     5609.15     38.91 o 
   1  10   4      571.57      538.39     13.68 o 
   2  10   4      330.69      327.56     12.87 o 
   3  10   4       71.63       71.72     12.12 o 
   4  10   4      296.27      254.12     15.63 o 
   5  10   4      267.74      345.75     16.51 o 
   6  10   4      154.75      143.15     16.43 o 
  -5  11   4        5.28        4.43     12.10 o 
  -4  11   4       28.32       74.80     13.59 o 
  -3  11   4       73.85       74.82     11.51 o 
  -2  11   4        8.95       24.37     12.05 o 
  -1  11   4      263.76      300.77     13.62 o 
   0  11   4      190.16      199.30     12.66 o 
   1  11   4      944.31      942.24     19.90 o 
   2  11   4        4.61       17.42     11.32 o 
   3  11   4       99.28       73.92     12.17 o 
   4  11   4      452.63      523.92     22.50 o 
   5  11   4        0.98       19.98     14.27 o 
  -5  12   4        3.73       -2.29     12.00 o 
  -4  12   4      314.90      331.04     13.41 o 
  -3  12   4       18.41       34.57     12.39 o 
  -2  12   4      910.22      820.52     13.74 o 
  -1  12   4      865.09      909.90     12.48 o 
   0  12   4       50.96       58.48     11.68 o 
   1  12   4        3.39       12.67     14.92 o 
   2  12   4      281.58      256.95     12.23 o 
   3  12   4      209.29      243.27     11.90 o 
   4  12   4      662.99      650.62     15.89 o 
   5  12   4      112.95      110.00     14.02 o 
  -5  13   4       17.90       26.09     14.65 o 
  -4  13   4        8.50       -4.99     12.39 o 
  -3  13   4     1835.55     1698.06     31.60 o 
  -2  13   4     1230.53     1308.75     16.26 o 
  -1  13   4     2000.97     2029.41     23.66 o 
   0  13   4      406.58      408.63     14.88 o 
   1  13   4      674.22      709.41     12.26 o 
   2  13   4     1285.60     1379.34     14.89 o 
   3  13   4     1831.12     1876.51     20.77 o 
   4  13   4       20.63       29.21     16.59 o 
   5  13   4       74.05       84.71     12.64 o 
  -5  14   4        9.34       -3.86     12.14 o 
  -4  14   4       51.25       57.75     13.01 o 
  -3  14   4      125.14      180.56     12.58 o 
  -2  14   4      340.10      345.55     16.95 o 
  -1  14   4      207.76      221.07     11.52 o 
   0  14   4        2.15       11.42     11.34 o 
   1  14   4      163.58      186.05     13.30 o 
   2  14   4       97.94      108.29     11.69 o 
   3  14   4       12.92       22.99     11.84 o 
   4  14   4       24.28       21.22     13.88 o 
   5  14   4       28.81       14.88     11.79 o 
  -5  15   4       97.34       81.03     11.64 o 
  -4  15   4       47.50       39.29     16.62 o 
  -3  15   4      377.26      366.72     15.14 o 
  -2  15   4      121.64      152.02     12.77 o 
  -1  15   4      958.03      877.22     12.48 o 
   0  15   4      281.77      265.99     11.62 o 
   1  15   4      676.61      622.29     22.74 o 
   2  15   4      108.51      127.26     15.31 o 
   3  15   4     1247.92     1163.55     34.23 o 
   4  15   4        3.00       24.67     13.45 o 
  -4  16   4       50.16       46.47     10.13 o 
  -3  16   4      291.78      368.15     19.04 o 
  -2  16   4      502.80      523.78     16.27 o 
  -1  16   4      144.91      183.33     12.25 o 
   0  16   4       73.62       61.96     12.09 o 
   1  16   4       42.66       58.84     15.54 o 
   2  16   4      152.55      130.67     17.47 o 
   3  16   4        3.40        7.60     13.80 o 
   4  16   4      652.09      548.34     14.99 o 
  -4  17   4       69.70       69.71     15.06 o 
  -3  17   4       79.06       83.35     13.62 o 
  -2  17   4       73.04      100.89     12.55 o 
  -1  17   4       14.28       20.49     11.66 o 
   0  17   4        1.76       24.92     14.03 o 
   1  17   4       13.01      -18.34     18.34 o 
   2  17   4       29.38       33.64     16.42 o 
   3  17   4       19.79       43.79     12.06 o 
   4  17   4      164.34      108.23     13.99 o 
  -4  18   4        3.74       -2.52     15.19 o 
  -3  18   4       54.64       11.51     11.50 o 
  -2  18   4       43.10       36.57     12.10 o 
  -1  18   4       16.46       30.39     15.28 o 
   0  18   4      169.12      147.01     13.58 o 
   1  18   4      384.89      358.65     17.52 o 
   2  18   4       37.67       27.51     11.04 o 
   3  18   4       87.49       72.83     21.24 o 
  -3  19   4        1.68       15.01     12.57 o 
  -2  19   4        1.43       14.60     12.16 o 
  -1  19   4      113.89      114.37     11.70 o 
   0  19   4        0.87        5.59     11.00 o 
   1  19   4       26.71       31.66     11.52 o 
   2  19   4       39.49       31.80     12.45 o 
   3  19   4       31.00       28.92     17.98 o 
  -2  20   4        8.82        2.91     13.62 o 
  -1  20   4       65.88       50.71     13.05 o 
   0  20   4      636.83      673.92     33.43 o 
   1  20   4        0.44        0.49     11.99 o 
   2  20   4      147.48      144.67     13.02 o 
  -2  21   4      139.55      123.18     18.51 o 
  -1  21   4        0.59        8.71     12.70 o 
   0  21   4       56.96       59.02     11.48 o 
   1  21   4       12.01      -11.19     11.19 o 
   2  21   4       27.01       11.96     12.81 o 
   0  22   4      192.38      187.66     16.45 o 
  -5   1   5      411.18      426.21     20.17 o 
  -4   1   5      238.49      233.69     16.33 o 
  -3   1   5      153.44      137.18     16.84 o 
  -2   1   5     4589.16     4675.93     41.25 o 
  -1   1   5     1896.82     1800.42     59.69 o 
   0   1   5     2208.92     1839.04     23.98 o 
   1   1   5      233.96      264.76     21.44 o 
   2   1   5     3307.48     3115.29     38.17 o 
   3   1   5      743.73      795.59     17.74 o 
   4   1   5      447.61      436.33     20.68 o 
  -6   2   5      349.15      348.79     29.32 o 
  -5   2   5      448.35      474.43     19.19 o 
  -4   2   5      838.17      881.01     20.43 o 
  -3   2   5     2604.05     2710.40     35.07 o 
  -2   2   5     6706.59     6717.29     71.78 o 
  -1   2   5     8091.56     8024.33     91.69 o 
   0   2   5     1054.69      975.21     21.33 o 
   1   2   5     5481.77     5026.97     56.30 o 
   2   2   5      630.41      585.65     18.73 o 
   3   2   5     3218.05     3174.37     27.34 o 
   4   2   5       35.64       18.06     19.09 o 
   5   2   5       27.01       29.17     27.34 o 
  -6   3   5      332.97      359.95     24.91 o 
  -5   3   5        3.46       -0.06     17.67 o 
  -4   3   5      384.64      376.20     16.68 o 
  -3   3   5      134.63      135.33     18.76 o 
  -2   3   5     1172.90     1228.97     21.36 o 
  -1   3   5     6549.56     6754.65     63.73 o 
   0   3   5       90.78      132.55     18.70 o 
   1   3   5     1087.18     1080.52     28.54 o 
   2   3   5     1620.31     1664.51     25.41 o 
   3   3   5      117.70      128.09     15.52 o 
   4   3   5      156.32      171.69     15.44 o 
   5   3   5       66.44       69.77     23.86 o 
  -6   4   5       14.17        6.44     20.23 o 
  -5   4   5      459.40      448.41     19.44 o 
  -4   4   5     3438.55     3532.87     25.44 o 
  -3   4   5       27.29       13.92     15.11 o 
  -2   4   5     1874.83     1974.98     20.17 o 
  -1   4   5     4268.40     4192.81     43.39 o 
   0   4   5      604.32      597.74     21.06 o 
   1   4   5     6110.19     6168.39     29.75 o 
   2   4   5      818.09      808.83     17.29 o 
   3   4   5      648.07      638.80     16.91 o 
   4   4   5      230.76      193.39     15.76 o 
   5   4   5      325.95      310.07     18.31 o 
   6   4   5      120.16      164.36     30.30 o 
  -6   5   5        9.37       12.18     17.50 o 
  -5   5   5     1527.71     1536.13     21.11 o 
  -4   5   5       38.85       36.34     13.06 o 
  -3   5   5     5123.63     5466.46    122.59 o 
  -2   5   5     1616.15     1650.19     20.66 o 
  -1   5   5      448.12      422.51     16.61 o 
   0   5   5    11876.32    11797.29     35.37 o 
   1   5   5      232.03      221.70     16.17 o 
   2   5   5     1051.02      883.64     19.68 o 
   3   5   5        6.25       13.57     14.10 o 
   4   5   5       23.55       41.57     15.29 o 
   5   5   5      304.64      333.27     17.86 o 
   6   5   5       61.50       93.58     29.26 o 
  -6   6   5        8.41        8.76     12.37 o 
  -5   6   5       29.53       38.18     14.36 o 
  -4   6   5      313.12      388.80     13.69 o 
  -3   6   5      699.01      683.96     16.49 o 
  -2   6   5       78.57      111.94     20.41 o 
  -1   6   5      264.39      206.98     24.84 o 
   0   6   5        4.01       -0.49     18.27 o 
   1   6   5     5244.28     5534.01     99.15 o 
   2   6   5      130.91      157.75     17.52 o 
   3   6   5        1.11        0.29     13.54 o 
   4   6   5      115.99      112.44     13.65 o 
   5   6   5       58.81       54.18     15.17 o 
   6   6   5      100.90      123.37     19.08 o 
  -6   7   5       67.67       73.97     15.12 o 
  -5   7   5       24.35       26.85     14.94 o 
  -4   7   5      351.44      298.35     13.33 o 
  -3   7   5      569.41      629.99     17.12 o 
  -2   7   5      917.51      799.54     19.14 o 
  -1   7   5     2752.06     2843.72     41.12 o 
   0   7   5      447.93      521.06     17.23 o 
   1   7   5      534.53      565.96     16.72 o 
   2   7   5       96.17       81.35     14.17 o 
   3   7   5        3.83        9.02     12.47 o 
   4   7   5     2318.34     2204.86     55.05 o 
   5   7   5      217.50      267.28     16.74 o 
   6   7   5       36.87       33.87     18.57 o 
  -6   8   5       51.82       28.57     13.96 o 
  -5   8   5       10.58       -5.79     14.65 o 
  -4   8   5      974.68      953.11     18.10 o 
  -3   8   5     2883.66     2956.08     41.43 o 
  -2   8   5     2178.05     2175.30     32.72 o 
  -1   8   5     3145.46     3147.14     51.17 o 
   0   8   5      623.88      568.09     14.32 o 
   1   8   5      957.06      910.02     17.65 o 
   2   8   5     1118.03     1133.21     15.29 o 
   3   8   5     2343.11     2406.30     35.10 o 
   4   8   5      120.46      122.54     12.58 o 
   5   8   5       21.06       23.18     15.93 o 
   6   8   5        4.39      -16.26     18.37 o 
  -6   9   5        1.69        4.61     12.68 o 
  -5   9   5       58.15       81.66     14.63 o 
  -4   9   5       32.42       22.62     14.01 o 
  -3   9   5      500.56      521.46     14.67 o 
  -2   9   5      328.40      314.25     15.48 o 
  -1   9   5     2149.21     2019.17     26.40 o 
   0   9   5     3404.84     3478.23     19.94 o 
   1   9   5       23.65       40.22     12.55 o 
   2   9   5     1264.37     1287.75     20.58 o 
   3   9   5     1894.45     1921.53     31.29 o 
   4   9   5      438.96      503.18     15.09 o 
   5   9   5       89.37      129.80     15.89 o 
   6   9   5        9.88      -14.71     14.71 o 
  -6  10   5       59.95       46.34     16.34 o 
  -5  10   5      143.35      139.97     12.76 o 
  -4  10   5       21.70       13.23     12.44 o 
  -3  10   5      930.90      926.11     16.78 o 
  -2  10   5       70.42       82.11     13.52 o 
  -1  10   5       27.29       49.43     13.23 o 
   0  10   5      166.69      194.59     13.42 o 
   1  10   5      471.53      458.66     19.09 o 
   2  10   5     1121.74     1091.92     16.69 o 
   3  10   5      732.56      632.61     13.89 o 
   4  10   5       82.29       63.04     58.07 o 
   5  10   5      144.39      121.20     13.97 o 
  -5  11   5      693.95      704.81     26.01 o 
  -4  11   5      188.19      160.42     13.97 o 
  -3  11   5     1460.46     1517.72     25.18 o 
  -2  11   5     2650.48     2661.11     29.26 o 
  -1  11   5      517.37      460.38     16.18 o 
   0  11   5     4540.79     4619.27     52.17 o 
   1  11   5        4.83        6.65     12.09 o 
   2  11   5     1042.27     1017.01     13.39 o 
   3  11   5      335.02      337.86     11.11 o 
   4  11   5      414.08      415.94     14.11 o 
   5  11   5        5.26        7.90     12.88 o 
  -5  12   5       32.49       44.77     13.78 o 
  -4  12   5       13.91       29.68     14.65 o 
  -3  12   5      470.30      485.29     13.08 o 
  -2  12   5      704.38      720.72     12.27 o 
  -1  12   5      721.57      697.97     15.45 o 
   0  12   5      978.84     1012.85     14.45 o 
   1  12   5      640.94      658.45     12.80 o 
   2  12   5      998.53     1076.16     12.29 o 
   3  12   5       85.19       82.79     11.45 o 
   4  12   5      192.49      238.31     13.85 o 
   5  12   5        0.11       -5.58     12.90 o 
  -5  13   5       83.09       80.11     13.51 o 
  -4  13   5       13.42        0.33     13.34 o 
  -3  13   5       15.36        2.83     13.34 o 
  -2  13   5       75.56       71.91     10.76 o 
  -1  13   5      135.62      126.28     11.67 o 
   0  13   5      210.35      203.80     12.07 o 
   1  13   5      691.35      687.36     11.51 o 
   2  13   5       54.75       54.54     11.93 o 
   3  13   5     1308.13     1342.72     27.55 o 
   4  13   5        9.42       13.19     12.95 o 
   5  13   5      117.75       98.47     18.60 o 
  -5  14   5       30.37       29.10     10.19 o 
  -4  14   5      503.46      559.31     16.08 o 
  -3  14   5        7.72        8.57     12.14 o 
  -2  14   5        4.41        6.46      9.25 o 
  -1  14   5     1114.13     1086.95     16.69 o 
   0  14   5       86.58      132.77     16.81 o 
   1  14   5     1596.21     1570.70     23.08 o 
   2  14   5      287.49      220.42     12.54 o 
   3  14   5       90.51       98.87     14.62 o 
   4  14   5       20.71       10.81     14.87 o 
   5  14   5       18.32       29.60     13.22 o 
  -4  15   5      127.12      154.36     13.67 o 
  -3  15   5      118.45      171.44     12.51 o 
  -2  15   5      106.63      110.11     14.97 o 
  -1  15   5       97.72      113.60      9.85 o 
   0  15   5     2747.38     2785.85     51.70 o 
   1  15   5      384.62      337.50     10.25 o 
   2  15   5      869.83      960.29     19.99 o 
   3  15   5      383.23      432.13     13.18 o 
   4  15   5        1.39       -0.20     12.29 o 
  -4  16   5      509.04      467.86     13.01 o 
  -3  16   5       89.34      111.83     11.58 o 
  -2  16   5       27.98       44.58     12.11 o 
  -1  16   5      153.76      173.61     13.96 o 
   0  16   5       60.34       60.06     13.11 o 
   1  16   5      347.49      385.27     13.07 o 
   2  16   5      210.90      211.16     15.90 o 
   3  16   5       13.65       22.23     12.21 o 
   4  16   5      216.19      210.18     14.48 o 
  -4  17   5       23.12        7.36     11.62 o 
  -3  17   5       21.46        5.09     11.11 o 
  -2  17   5      791.49      756.62     14.39 o 
  -1  17   5      383.33      423.51     15.92 o 
   0  17   5      355.26      376.80     14.12 o 
   1  17   5       18.03       31.27     10.92 o 
   2  17   5      639.89      672.24     17.21 o 
   3  17   5       88.44       92.37     11.87 o 
   4  17   5       81.30       66.47     11.15 o 
  -3  18   5       75.19       72.16      9.94 o 
  -2  18   5      731.38      763.60     22.51 o 
  -1  18   5      190.71      208.44     14.76 o 
   0  18   5      255.36      240.93     12.74 o 
   1  18   5      771.68      821.66     25.49 o 
   2  18   5      249.83      293.52     11.22 o 
   3  18   5      915.55      771.42     43.24 o 
  -3  19   5       52.11       60.44      9.52 o 
  -2  19   5       79.79       94.84     12.44 o 
  -1  19   5       63.58       67.79     12.76 o 
   0  19   5       42.07       24.45     12.33 o 
   1  19   5      406.77      390.76     15.86 o 
   2  19   5        2.63        9.44     10.96 o 
   3  19   5       30.06       28.97     11.74 o 
  -2  20   5       57.30       43.37     15.15 o 
  -1  20   5       97.55       85.41     15.88 o 
   0  20   5        5.71      -10.34     10.86 o 
   1  20   5      386.39      307.07     14.14 o 
   2  20   5       69.75       77.27     16.65 o 
  -1  21   5      129.78      123.07     13.07 o 
   0  21   5       16.90       33.30      9.99 o 
   1  21   5       86.06       64.97     10.00 o 
  -6   0   6        7.76        7.77     21.25 o 
  -5   0   6       24.63       32.19     27.08 o 
  -4   0   6       23.03       35.68     24.13 o 
  -3   0   6     6344.90     6462.22     37.63 o 
  -2   0   6       32.76       32.61     31.23 o 
  -1   0   6     9497.91     9985.41     47.60 o 
   0   0   6    25004.49    25554.51    291.21 o 
   1   0   6     1385.06     1421.53     30.54 o 
   2   0   6     2452.63     2293.46     35.89 o 
   3   0   6       94.03      115.32     28.13 o 
   4   0   6        8.54       20.51     24.46 o 
   5   0   6      166.36      174.25     25.96 o 
  -6   1   6       33.92       27.46     14.12 o 
  -5   1   6      517.10      504.82     22.46 o 
  -4   1   6     1160.02     1208.74     18.77 o 
  -3   1   6      227.49      223.69     18.13 o 
  -2   1   6      323.73      310.06     19.58 o 
  -1   1   6      299.30      227.80     16.27 o 
   0   1   6        5.46        2.98     17.28 o 
   1   1   6     2345.73     2082.73     32.45 o 
   2   1   6     2580.27     2870.77     24.80 o 
   3   1   6      206.58      224.01     18.22 o 
   4   1   6      105.17      125.18     17.38 o 
   5   1   6      257.89      232.33     18.87 o 
  -6   2   6        2.30        3.21     14.19 o 
  -5   2   6      160.07      165.29     17.33 o 
  -4   2   6       98.47      107.83     15.49 o 
  -3   2   6      321.99      319.69     20.55 o 
  -2   2   6     1124.50     1054.35     20.87 o 
  -1   2   6     5353.47     5478.61     53.19 o 
   0   2   6      263.65      322.75     21.28 o 
   1   2   6      225.91      241.84     16.74 o 
   2   2   6       97.33       63.68     16.74 o 
   3   2   6       91.68      116.21     15.49 o 
   4   2   6      261.70      236.32     19.72 o 
   5   2   6      496.34      487.97     19.21 o 
  -6   3   6      140.08      122.85     14.44 o 
  -5   3   6       22.24       25.56     15.76 o 
  -4   3   6      136.40      148.96     14.33 o 
  -3   3   6      819.35      807.83     18.30 o 
  -2   3   6     5300.94     5328.56     76.25 o 
  -1   3   6     4928.59     4837.42     28.74 o 
   0   3   6     5164.88     5327.75     92.50 o 
   1   3   6     2469.30     2221.22     29.86 o 
   2   3   6       61.03       39.98     15.05 o 
   3   3   6     1116.72     1044.70     19.13 o 
   4   3   6       45.04       46.15     17.36 o 
   5   3   6      162.20      165.00     15.31 o 
  -6   4   6        0.17        1.75     13.40 o 
  -5   4   6       25.61       22.02     16.67 o 
  -4   4   6      301.70      285.59     14.68 o 
  -3   4   6      862.95      909.99     17.34 o 
  -2   4   6     1876.80     1919.00     19.14 o 
  -1   4   6      479.73      332.67     20.97 o 
   0   4   6      246.05      186.06     16.23 o 
   1   4   6     1438.37     1582.76     19.25 o 
   2   4   6      482.15      409.66     16.80 o 
   3   4   6       86.51       72.04     15.18 o 
   4   4   6     1669.17     1811.04     45.18 o 
   5   4   6       17.80       23.61     15.73 o 
  -6   5   6        2.17        6.02     12.73 o 
  -5   5   6       28.61       38.87     15.02 o 
  -4   5   6        1.47        5.53     11.65 o 
  -3   5   6       48.73       30.71     15.08 o 
  -2   5   6       32.50       40.06     15.75 o 
  -1   5   6      363.48      422.77     17.74 o 
   0   5   6        3.88      -16.76     16.76 o 
   1   5   6      169.03      218.97     16.06 o 
   2   5   6      226.15      211.69     17.50 o 
   3   5   6        4.21       -0.74     18.11 o 
   4   5   6      637.75      633.30     16.38 o 
   5   5   6        6.23       19.12     15.21 o 
   6   5   6       10.80       -6.04     20.66 o 
  -6   6   6       26.75       21.29     12.73 o 
  -5   6   6      928.54      906.47     17.17 o 
  -4   6   6        5.11       -3.30     13.25 o 
  -3   6   6      915.79      893.58     19.41 o 
  -2   6   6     3565.97     3725.43     42.04 o 
  -1   6   6     5552.51     5762.72     45.42 o 
   0   6   6     5131.30     5248.31     29.02 o 
   1   6   6      228.41      238.62     14.49 o 
   2   6   6     3836.32     3857.02     67.67 o 
   3   6   6        9.95       13.92     14.16 o 
   4   6   6      906.73      873.98     27.59 o 
   5   6   6        0.44        3.08     15.25 o 
   6   6   6       15.38       17.35     19.95 o 
  -6   7   6      112.67      104.63     11.79 o 
  -5   7   6        7.75       -1.86     14.64 o 
  -4   7   6      138.87      167.21     11.80 o 
  -3   7   6       48.41       43.94     12.21 o 
  -2   7   6      942.44      874.61     18.89 o 
  -1   7   6     1929.86     1908.05     31.31 o 
   0   7   6     2076.97     2049.75     20.11 o 
   1   7   6      962.72      826.63     20.61 o 
   2   7   6       14.21        6.45     14.84 o 
   3   7   6     1838.49     2011.38     35.62 o 
   4   7   6        3.81       10.10     13.85 o 
   5   7   6      208.21      225.72     16.02 o 
   6   7   6       41.23       55.36     15.91 o 
  -6   8   6      193.33      175.15     13.07 o 
  -5   8   6      107.49       92.54     12.66 o 
  -4   8   6       60.68       38.12     12.00 o 
  -3   8   6       96.53       77.10     14.23 o 
  -2   8   6     1136.80     1189.59     22.83 o 
  -1   8   6       19.65        8.07     14.26 o 
   0   8   6     1503.81     1602.36     25.47 o 
   1   8   6      511.52      532.64     16.52 o 
   2   8   6        7.00       30.25     12.66 o 
   3   8   6      348.37      354.36     14.33 o 
   4   8   6        5.81       22.21     13.98 o 
   5   8   6        9.71        5.01     14.70 o 
   6   8   6      213.45      187.92     17.46 o 
  -6   9   6       83.24       63.30     15.31 o 
  -5   9   6      270.97      220.79     14.94 o 
  -4   9   6     1806.59     1721.84     22.83 o 
  -3   9   6      356.11      401.09     13.38 o 
  -2   9   6      262.63      264.92     15.18 o 
  -1   9   6     2693.38     2728.59     42.22 o 
   0   9   6      593.55      573.23     14.16 o 
   1   9   6     4211.85     4279.40     63.84 o 
   2   9   6      475.39      426.98     13.24 o 
   3   9   6       64.06       47.54     15.60 o 
   4   9   6        0.49      -10.92     16.98 o 
   5   9   6       46.81       30.83     15.43 o 
  -5  10   6      198.17      216.95     13.54 o 
  -4  10   6       70.26       80.76     15.88 o 
  -3  10   6      200.02      226.12     13.33 o 
  -2  10   6       99.74      115.35     11.70 o 
  -1  10   6      124.58      173.69     15.40 o 
   0  10   6     1117.21      986.90     18.21 o 
   1  10   6      596.31      577.18     14.09 o 
   2  10   6     1348.53     1347.13     26.01 o 
   3  10   6      246.92      201.85     13.09 o 
   4  10   6       31.21     8134.40   3162.54 o 
   5  10   6       72.89       84.33     13.41 o 
  -5  11   6        5.60       18.64     13.79 o 
  -4  11   6      803.57      898.01     14.37 o 
  -3  11   6      836.33      795.97     12.85 o 
  -2  11   6      168.51      161.80     11.20 o 
  -1  11   6       76.61       80.03     12.63 o 
   0  11   6      119.62      137.01     16.14 o 
   1  11   6     1354.97     1357.64     14.83 o 
   2  11   6       64.81       70.07     13.18 o 
   3  11   6      266.01      284.04     11.66 o 
   4  11   6      109.60      127.89     13.72 o 
   5  11   6       90.21       55.99     14.81 o 
  -5  12   6        1.67       -2.47     12.49 o 
  -4  12   6      262.78      246.34     12.95 o 
  -3  12   6       30.09       14.52     14.88 o 
  -2  12   6      901.46      810.86     12.78 o 
  -1  12   6     1014.88     1021.72     24.36 o 
   0  12   6       26.28       28.38     11.45 o 
   1  12   6       63.54       42.52     11.76 o 
   2  12   6      157.56      162.49     13.02 o 
   3  12   6       24.13       14.21     13.08 o 
   4  12   6      436.80      417.56     14.18 o 
   5  12   6       75.64       73.03     14.57 o 
  -5  13   6        1.17      -12.23     12.23 o 
  -4  13   6      292.78      317.59     13.02 o 
  -3  13   6      321.80      373.94     14.20 o 
  -2  13   6      755.27      786.99     17.98 o 
  -1  13   6      344.00      336.82     11.77 o 
   0  13   6      458.72      425.03     12.20 o 
   1  13   6      895.10      904.78     16.95 o 
   2  13   6        0.51       17.78     11.57 o 
   3  13   6     2187.48     2283.27     27.90 o 
   4  13   6       12.11       22.46     14.14 o 
   5  13   6       79.57       85.52     13.52 o 
  -5  14   6        0.84       -2.60     13.74 o 
  -4  14   6      180.27      188.22     13.16 o 
  -3  14   6        3.28       37.56     15.06 o 
  -2  14   6        1.56      -14.19     14.19 o 
  -1  14   6      340.22      308.94     10.96 o 
   0  14   6       19.21       15.30     13.57 o 
   1  14   6       66.51       48.48     10.49 o 
   2  14   6      250.91      291.36     12.95 o 
   3  14   6      322.39      340.90     21.02 o 
   4  14   6      154.06      162.76     10.66 o 
  -4  15   6      253.42      222.38     12.00 o 
  -3  15   6      559.54      500.35     11.50 o 
  -2  15   6      364.11      385.23     12.43 o 
  -1  15   6       78.21       43.22     18.57 o 
   0  15   6       25.68       22.81     12.58 o 
   1  15   6      784.11      798.89     13.63 o 
   2  15   6      534.26      492.53     12.76 o 
   3  15   6      115.46      118.37     11.74 o 
   4  15   6        2.53        2.94     10.86 o 
  -4  16   6       40.18       23.56     10.25 o 
  -3  16   6      325.97      334.79     18.17 o 
  -2  16   6        7.91       16.13     14.01 o 
  -1  16   6      300.60      375.19     22.37 o 
   0  16   6      332.12      392.43     12.86 o 
   1  16   6        1.11        4.64     16.52 o 
   2  16   6      742.24      776.22     14.60 o 
   3  16   6       27.45       40.90     11.18 o 
   4  16   6       74.79       55.19     14.04 o 
  -4  17   6       26.32        1.95     15.83 o 
  -3  17   6        2.25        7.76     11.42 o 
  -2  17   6        3.91       34.67     12.22 o 
  -1  17   6        1.59      -16.73     16.73 o 
   0  17   6       86.07       87.58     13.48 o 
   1  17   6       18.37       51.07     12.39 o 
   2  17   6      144.63      165.87     15.56 o 
   3  17   6       56.85       84.10     11.82 o 
  -3  18   6       31.74       10.96     10.74 o 
  -2  18   6        1.83       -3.89     10.57 o 
  -1  18   6        1.08       -0.27     13.21 o 
   0  18   6       74.82       91.67     13.81 o 
   1  18   6       21.63       10.36     11.26 o 
   2  18   6       14.84       10.18     10.51 o 
   3  18   6      203.01      144.45     14.60 o 
  -3  19   6        1.66       -4.26     12.45 o 
  -2  19   6        2.47       19.26     10.61 o 
  -1  19   6       95.41       90.61     10.63 o 
   0  19   6        1.16        1.93     10.62 o 
   1  19   6      522.04      528.40     12.61 o 
   2  19   6       73.54       68.48     11.26 o 
  -2  20   6        3.87        7.98     10.15 o 
  -1  20   6       43.32       19.44     10.55 o 
   0  20   6      155.56      160.32     10.11 o 
   1  20   6      302.69      242.46     16.77 o 
   2  20   6        8.28       20.62     10.20 o 
  -1  21   6       11.25      -12.26     12.26 o 
   0  21   6        6.28        2.33     10.41 o 
   1  21   6        7.40       66.21     23.93 o 
  -6   1   7       18.30       15.85     12.60 o 
  -5   1   7      352.86      364.36     17.66 o 
  -4   1   7       45.32       52.89     14.74 o 
  -3   1   7     1317.18     1280.04     19.99 o 
  -2   1   7     2263.93     2465.14     23.10 o 
  -1   1   7     1580.73     1571.37     28.91 o 
   0   1   7     6212.67     6405.68     83.74 o 
   1   1   7      909.64      988.01     20.03 o 
   2   1   7      990.40      938.31     18.97 o 
   3   1   7        0.22        8.86     14.53 o 
   4   1   7      386.20      370.61     18.99 o 
   5   1   7      129.99      126.92     18.94 o 
  -6   2   7      342.26      339.44     15.06 o 
  -5   2   7      125.01      108.15     18.70 o 
  -4   2   7     1212.04     1228.23     18.23 o 
  -3   2   7      470.36      471.85     15.57 o 
  -2   2   7     2660.33     2444.18     28.04 o 
  -1   2   7     6642.52     6908.12    109.34 o 
   0   2   7     5854.73     6157.81     45.79 o 
   1   2   7     2408.17     2250.85     21.57 o 
   2   2   7      536.65      531.44     18.80 o 
   3   2   7     2059.89     2085.87     54.19 o 
   4   2   7       11.64       13.83     16.38 o 
   5   2   7       13.37       17.16     18.25 o 
  -6   3   7       28.85       31.59     13.99 o 
  -5   3   7       10.79       29.24     16.26 o 
  -4   3   7        3.44        6.39     12.39 o 
  -3   3   7       29.32       36.93     16.02 o 
  -2   3   7        2.93        7.01     17.83 o 
  -1   3   7        1.96       15.03     16.99 o 
   0   3   7        7.38       20.59     16.94 o 
   1   3   7      844.52      902.91     19.27 o 
   2   3   7      238.43      234.04     14.93 o 
   3   3   7      582.48      603.42     15.25 o 
   4   3   7      133.03      148.66     16.26 o 
   5   3   7      217.89      188.59     16.77 o 
  -6   4   7      199.35      188.31     14.04 o 
  -5   4   7       92.01       97.12     16.50 o 
  -4   4   7     1199.78     1232.64     19.13 o 
  -3   4   7       20.18       23.07     13.51 o 
  -2   4   7      201.23      181.93     14.73 o 
  -1   4   7     3282.80     3506.55     42.06 o 
   0   4   7     1966.41     1956.12     51.70 o 
   1   4   7    10817.29    11268.82    229.72 o 
   2   4   7     1163.55     1190.04     16.64 o 
   3   4   7        9.15        9.24     17.79 o 
   4   4   7      169.82      186.95     17.18 o 
   5   4   7        1.50        0.84     15.32 o 
   6   4   7        0.53       -2.56     20.61 o 
  -6   5   7      142.11      101.64     13.14 o 
  -5   5   7      241.35      301.49     16.70 o 
  -4   5   7     1287.81     1222.15     26.99 o 
  -3   5   7     2733.06     2665.43     48.14 o 
  -2   5   7       83.48      112.70     15.30 o 
  -1   5   7       96.68       67.37     15.00 o 
   0   5   7     6690.52     6453.70     83.49 o 
   1   5   7     1309.23     1262.62     18.43 o 
   2   5   7     2671.63     2594.33     44.48 o 
   3   5   7        0.22       -9.03     15.32 o 
   4   5   7      118.06       94.58     16.07 o 
   5   5   7      368.01      406.94     15.87 o 
   6   5   7        8.92        4.15     18.08 o 
  -6   6   7      120.95       92.11     12.21 o 
  -5   6   7       27.76       31.42     14.64 o 
  -4   6   7     1247.58     1205.87     24.09 o 
  -3   6   7      399.57      418.92     15.07 o 
  -2   6   7      346.59      385.61     13.98 o 
  -1   6   7       99.93       80.15     15.75 o 
   0   6   7     1545.10     1772.84     22.95 o 
   1   6   7     1159.70     1015.71     17.45 o 
   2   6   7       58.45       51.51     16.35 o 
   3   6   7       65.19       38.25     14.81 o 
   4   6   7        4.60        4.52     15.84 o 
   5   6   7        2.23        5.90     14.99 o 
   6   6   7        7.68       -7.55     24.96 o 
  -6   7   7        0.71       -3.83     10.89 o 
  -5   7   7      201.45      232.17     14.03 o 
  -4   7   7      599.00      596.16     16.38 o 
  -3   7   7      111.64      116.92     15.47 o 
  -2   7   7     1315.26     1368.40     18.96 o 
  -1   7   7     1503.58     1502.91     19.36 o 
   0   7   7       41.16       58.38     16.78 o 
   1   7   7      102.10       82.21     14.18 o 
   2   7   7      333.57      318.04     18.66 o 
   3   7   7        2.77      -10.40     14.35 o 
   4   7   7       29.06       18.62     15.94 o 
   5   7   7       48.69       40.34     14.52 o 
   6   7   7        2.55        6.31     19.69 o 
  -6   8   7       91.97      126.38     15.15 o 
  -5   8   7       38.61       14.03     15.81 o 
  -4   8   7       32.22       28.98     13.79 o 
  -3   8   7     1890.14     1806.43     21.92 o 
  -2   8   7     3126.69     3254.65     37.48 o 
  -1   8   7     1942.60     1930.03     21.38 o 
   0   8   7      863.18      856.04     19.69 o 
   1   8   7      548.88      552.13     15.97 o 
   2   8   7       78.07       98.74     13.51 o 
   3   8   7     1075.38      998.25     23.53 o 
   4   8   7       81.37       97.87     17.51 o 
   5   8   7      190.47      183.21     12.84 o 
  -5   9   7        8.57       23.17     12.89 o 
  -4   9   7        1.10      -13.56     13.56 o 
  -3   9   7     1295.38     1295.10     34.30 o 
  -2   9   7     1155.18     1157.70     19.07 o 
  -1   9   7     1132.37     1121.25     18.47 o 
   0   9   7      741.33      684.10     15.16 o 
   1   9   7      338.92      365.08     15.57 o 
   2   9   7      220.87      224.81     11.72 o 
   3   9   7      355.07      344.60     12.55 o 
   4   9   7      264.98     7113.49   2783.16 o 
   5   9   7        1.16       -1.73     14.12 o 
  -5  10   7      453.24      449.51     15.04 o 
  -4  10   7      232.04      251.90     14.46 o 
  -3  10   7      598.72      550.50     15.74 o 
  -2  10   7       18.05       13.61     15.76 o 
  -1  10   7       63.88       58.92     11.76 o 
   0  10   7      367.30      400.22     14.11 o 
   1  10   7      567.59      573.73     13.32 o 
   2  10   7      557.20      524.50     12.74 o 
   3  10   7      116.19       97.08     14.77 o 
   4  10   7      192.71      211.22     19.86 o 
   5  10   7        1.52       10.56     12.82 o 
  -5  11   7      133.72      179.83     13.11 o 
  -4  11   7      306.69      269.20     14.31 o 
  -3  11   7      968.12     1021.95     42.10 o 
  -2  11   7      838.97      804.45     23.27 o 
  -1  11   7     1983.63     2037.81     49.04 o 
   0  11   7     1640.02     1684.06     35.14 o 
   1  11   7      314.69      299.53     21.42 o 
   2  11   7     2393.58     2383.26     24.86 o 
   3  11   7       18.67        9.30     13.51 o 
   4  11   7      526.39      521.99     15.26 o 
   5  11   7       51.95       45.31     13.82 o 
  -5  12   7      412.15      413.60     12.75 o 
  -4  12   7       44.48       78.95     12.80 o 
  -3  12   7      409.50      417.79     16.40 o 
  -2  12   7      723.09      757.10     15.20 o 
  -1  12   7      138.25      136.05     12.18 o 
   0  12   7       34.32       25.54     14.24 o 
   1  12   7       28.85       43.79     10.83 o 
   2  12   7     1187.55     1179.75     32.33 o 
   3  12   7        6.80        5.60     12.08 o 
   4  12   7       65.63       78.54     12.22 o 
   5  12   7       12.57       17.00     13.37 o 
  -5  13   7       32.23       21.65      9.28 o 
  -4  13   7      319.90      309.20     16.01 o 
  -3  13   7      123.19       93.70     13.36 o 
  -2  13   7       40.22       31.75     12.28 o 
  -1  13   7       49.28       55.89     12.29 o 
   0  13   7      187.89      179.74     12.97 o 
   1  13   7      605.09      585.63     11.86 o 
   2  13   7      226.78      198.28     14.15 o 
   3  13   7      218.48      203.90     12.76 o 
   4  13   7        2.00        3.24     12.61 o 
  -4  14   7      277.55      319.70     15.46 o 
  -3  14   7      180.85      205.22     12.71 o 
  -2  14   7       16.73       41.52     15.74 o 
  -1  14   7      763.20      759.34     13.16 o 
   0  14   7       83.48       75.08     14.94 o 
   1  14   7      587.74      605.93     11.60 o 
   2  14   7      184.20      160.85     11.90 o 
   3  14   7      303.67      291.04     15.53 o 
   4  14   7        0.96        7.71     15.14 o 
  -4  15   7       24.55       39.82     10.95 o 
  -3  15   7     1235.05     1346.91     26.27 o 
  -2  15   7       70.23       75.89     11.49 o 
  -1  15   7      242.66      312.04     17.76 o 
   0  15   7      988.51     1107.99     15.40 o 
   1  15   7       49.35       64.89     14.81 o 
   2  15   7        6.92       22.10     15.59 o 
   3  15   7       25.45       24.88     12.95 o 
   4  15   7        1.81        4.64     12.90 o 
  -4  16   7      167.73      175.63     21.61 o 
  -3  16   7      318.21      293.10     11.77 o 
  -2  16   7        0.64       14.94     13.75 o 
  -1  16   7       21.24       25.11     10.95 o 
   0  16   7      630.74      625.80     12.73 o 
   1  16   7      476.38      508.70     14.32 o 
   2  16   7      106.58      106.16     18.62 o 
   3  16   7       75.05       58.74     11.46 o 
   4  16   7      244.30      284.40     25.01 o 
  -3  17   7      189.41      176.98     15.79 o 
  -2  17   7      780.58      783.50     21.85 o 
  -1  17   7      417.57      474.78     14.38 o 
   0  17   7       50.46       52.97     12.30 o 
   1  17   7        1.59        1.16     12.00 o 
   2  17   7      168.54      167.09     11.61 o 
   3  17   7        7.42       -9.73     16.67 o 
  -3  18   7       33.94       31.30     16.03 o 
  -2  18   7       14.41       13.98     10.83 o 
  -1  18   7      383.96      382.12     13.61 o 
   0  18   7        7.69        6.25     13.56 o 
   1  18   7       48.50       82.10     14.00 o 
   2  18   7      273.19      297.09     28.34 o 
   3  18   7      113.58      108.86     10.07 o 
  -2  19   7      260.17      214.17     12.90 o 
  -1  19   7       18.26        3.82     16.27 o 
   0  19   7        0.39       -2.69     12.81 o 
   1  19   7       45.45       53.49     10.86 o 
   2  19   7        5.25       20.16     11.75 o 
  -1  20   7      105.84       82.86     11.14 o 
   0  20   7        2.66      -11.31     11.78 o 
   1  20   7       16.33       28.53      9.89 o 
  -6   0   8        0.57      -16.76     16.76 o 
  -5   0   8     1174.38     1256.61     38.30 o 
  -4   0   8       25.43       13.10     27.95 o 
  -3   0   8     7386.47     7566.48    179.85 o 
  -2   0   8      583.22      635.88     48.50 o 
  -1   0   8       50.39      103.42     22.50 o 
   0   0   8     8261.99     8222.70    198.98 o 
   1   0   8     3289.70     3369.78     34.70 o 
   2   0   8     8093.08     8484.63     44.06 o 
   3   0   8      386.65      430.09     25.32 o 
   4   0   8       40.75       32.53     16.38 o 
   5   0   8      785.69      804.75     28.89 o 
  -6   1   8       22.31       17.63     12.69 o 
  -5   1   8        9.47       13.90     17.56 o 
  -4   1   8      359.28      359.77     14.20 o 
  -3   1   8      220.27      242.34     15.35 o 
  -2   1   8      274.81      297.07     19.80 o 
  -1   1   8     1199.55     1244.02     18.95 o 
   0   1   8      411.53      421.74     16.36 o 
   1   1   8     3778.29     3827.13     45.28 o 
   2   1   8     1947.96     2039.53     18.96 o 
   3   1   8       13.44       14.11     15.09 o 
   4   1   8       62.59       56.96     15.96 o 
   5   1   8       60.71       44.13     19.33 o 
  -6   2   8      195.03      178.45     13.48 o 
  -5   2   8      209.78      221.29     18.44 o 
  -4   2   8     1613.79     1543.58     24.56 o 
  -3   2   8       19.09       34.30     16.35 o 
  -2   2   8     1433.04     1432.33     18.47 o 
  -1   2   8     1109.73     1080.89     17.35 o 
   0   2   8     1336.91     1603.31     31.17 o 
   1   2   8      102.09      117.84     18.79 o 
   2   2   8      466.29      463.44     20.40 o 
   3   2   8       15.67       22.33     16.65 o 
   4   2   8      504.03      478.98     16.84 o 
   5   2   8       29.56       23.42     17.41 o 
   6   2   8      161.58      115.47     25.22 o 
  -6   3   8       94.30       80.58     13.93 o 
  -5   3   8      223.67      244.00     18.45 o 
  -4   3   8      243.29      258.96     13.64 o 
  -3   3   8      972.00      983.76     14.62 o 
  -2   3   8     4864.94     4894.93     54.70 o 
  -1   3   8     2261.45     2204.86     28.99 o 
   0   3   8     1454.61     1353.29     19.01 o 
   1   3   8     1564.22     1453.58     53.83 o 
   2   3   8      165.87      240.21     17.50 o 
   3   3   8     1988.95     2096.35     54.75 o 
   4   3   8      112.65       89.83     17.32 o 
   5   3   8      237.83      217.14     18.24 o 
   6   3   8        9.83       11.23     18.92 o 
  -6   4   8      141.29      127.29     13.37 o 
  -5   4   8        1.92       13.24     15.87 o 
  -4   4   8       43.89       61.46     14.16 o 
  -3   4   8       86.97       86.80     15.60 o 
  -2   4   8      525.41      561.03     15.16 o 
  -1   4   8     6722.81     7006.94     76.86 o 
   0   4   8     2058.77     1995.72     26.17 o 
   1   4   8      521.82      544.39     17.82 o 
   2   4   8      647.38      650.17     15.33 o 
   3   4   8        0.89       -1.68     14.29 o 
   4   4   8      370.19      394.57     17.65 o 
   5   4   8       38.52       33.23     16.66 o 
   6   4   8        2.95        4.93     17.34 o 
  -6   5   8       30.20       32.84     13.22 o 
  -5   5   8      422.90      413.59     15.52 o 
  -4   5   8      634.90      615.67     15.42 o 
  -3   5   8      285.04      261.75     13.54 o 
  -2   5   8       30.35       28.79     12.92 o 
  -1   5   8        2.07        0.18     15.70 o 
   0   5   8      595.79      659.12     17.98 o 
   1   5   8       50.62       55.85     15.33 o 
   2   5   8      538.08      534.93     15.77 o 
   3   5   8       18.51       10.02     16.89 o 
   4   5   8      250.00      259.94     16.77 o 
   5   5   8        4.57       -4.26     16.92 o 
   6   5   8       15.58       14.55     19.22 o 
  -6   6   8       31.88       24.23     14.54 o 
  -5   6   8        8.62       15.88     15.65 o 
  -4   6   8       22.90       20.74     15.90 o 
  -3   6   8     3503.82     3579.04     21.62 o 
  -2   6   8     1258.39     1233.96     16.28 o 
  -1   6   8     2087.80     2107.75     20.05 o 
   0   6   8     2250.72     2190.86     17.30 o 
   1   6   8     3172.83     3410.93     24.53 o 
   2   6   8     1986.84     1956.28     41.33 o 
   3   6   8       77.67       73.88     19.13 o 
   4   6   8     1055.54     1094.03     23.25 o 
   5   6   8      107.05       91.33     14.37 o 
  -5   7   8      479.78      470.51     15.48 o 
  -4   7   8       63.17       97.83     16.06 o 
  -3   7   8       58.83       44.62     13.68 o 
  -2   7   8     2298.77     2365.54     27.96 o 
  -1   7   8      176.95      116.14     15.25 o 
   0   7   8     2644.98     2664.61     22.18 o 
   1   7   8     2003.35     2042.70     22.82 o 
   2   7   8      384.99      365.58     16.08 o 
   3   7   8     2301.70     2332.17     48.57 o 
   4   7   8      420.09      396.17    106.58 o 
   5   7   8       68.61       68.48     13.65 o 
  -5   8   8      325.03      269.51     15.97 o 
  -4   8   8      391.58      434.44     14.14 o 
  -3   8   8      178.33      191.43     13.81 o 
  -2   8   8      149.87      180.76     14.90 o 
  -1   8   8      337.29      285.90     13.26 o 
   0   8   8      119.81      139.52     15.01 o 
   1   8   8      206.86      199.92     16.45 o 
   2   8   8       30.23       39.62     23.52 o 
   3   8   8     1006.05      983.28     17.85 o 
   4   8   8       52.83      -35.82     54.92 o 
   5   8   8        4.91        5.14     14.83 o 
  -5   9   8       77.33       67.65     13.92 o 
  -4   9   8      241.98      268.22     13.58 o 
  -3   9   8      128.49      108.74     11.47 o 
  -2   9   8      423.57      422.76     16.56 o 
  -1   9   8      810.90      790.90     15.95 o 
   0   9   8     1100.23     1147.84     30.16 o 
   1   9   8     2337.23     2411.28     18.57 o 
   2   9   8     1553.44     1511.62     19.01 o 
   3   9   8      439.12      389.03     16.30 o 
   4   9   8       22.72       30.33     16.58 o 
   5   9   8       40.79       33.69     13.94 o 
  -5  10   8      210.49      215.98     14.08 o 
  -4  10   8        2.94       -2.51     14.77 o 
  -3  10   8     1767.61     1924.84     36.40 o 
  -2  10   8     1178.33     1229.16     31.97 o 
  -1  10   8       15.89       25.19     15.93 o 
   0  10   8     4065.69     4255.76     32.17 o 
   1  10   8      185.91      175.00     11.97 o 
   2  10   8      625.43      621.96     14.69 o 
   3  10   8      159.79      184.29     13.53 o 
   4  10   8      142.59      138.89     12.44 o 
   5  10   8      193.32      193.06     17.52 o 
  -5  11   8       22.00       15.89     13.27 o 
  -4  11   8      797.69      837.68     27.07 o 
  -3  11   8     1168.48     1229.81     19.38 o 
  -2  11   8      395.20      395.63     14.76 o 
  -1  11   8       72.98       82.65     12.31 o 
   0  11   8      369.09      365.33     14.94 o 
   1  11   8     1734.00     1722.08     40.92 o 
   2  11   8       37.39       25.48     13.50 o 
   3  11   8      229.46      169.12     14.66 o 
   4  11   8      272.58      323.06     20.87 o 
   5  11   8       29.35       29.88     14.72 o 
  -5  12   8        9.93        7.29     12.94 o 
  -4  12   8       50.06       44.57     14.70 o 
  -3  12   8        3.85      -16.72     16.72 o 
  -2  12   8     1926.90     1826.76     52.29 o 
  -1  12   8     1039.40     1045.47     35.08 o 
   0  12   8      165.55      179.11     12.20 o 
   1  12   8      371.25      312.15     13.70 o 
   2  12   8       44.83       58.31     14.00 o 
   3  12   8        1.33      -15.64     17.69 o 
   4  12   8      236.92      214.30     11.73 o 
  -4  13   8      332.66      318.83     18.13 o 
  -3  13   8       76.03       35.06     14.88 o 
  -2  13   8     1985.25     2184.60     42.42 o 
  -1  13   8      990.72      914.84     22.55 o 
   0  13   8      947.17      912.09     28.04 o 
   1  13   8      953.07      947.14     16.89 o 
   2  13   8      109.86      158.96     13.69 o 
   3  13   8      553.92      595.70     14.40 o 
   4  13   8       50.54       52.83     12.55 o 
  -4  14   8       53.74       40.23      9.91 o 
  -3  14   8      279.45      327.75     19.40 o 
  -2  14   8      241.34      261.50     22.19 o 
  -1  14   8       88.71       99.00     12.29 o 
   0  14   8       78.99      100.58     13.66 o 
   1  14   8       22.33       20.64     12.82 o 
   2  14   8      106.89      154.18     13.27 o 
   3  14   8      648.57      700.64     26.30 o 
   4  14   8       61.18       77.86     13.29 o 
  -4  15   8      208.39      191.30     11.47 o 
  -3  15   8      267.75      219.23     17.03 o 
  -2  15   8      184.56      192.23     14.44 o 
  -1  15   8      841.28      838.68     13.04 o 
   0  15   8      127.10      131.32     17.74 o 
   1  15   8      279.45      316.93     12.82 o 
   2  15   8      216.30      211.72     19.65 o 
   3  15   8      116.68      103.08     11.51 o 
   4  15   8      115.54       76.19     11.43 o 
  -3  16   8      133.54      130.96     19.10 o 
  -2  16   8       84.04       58.24     11.53 o 
  -1  16   8      310.40      349.18     14.84 o 
   0  16   8      286.83      317.34     13.70 o 
   1  16   8      153.33      123.72     19.30 o 
   2  16   8      321.73      338.06     16.13 o 
   3  16   8        1.04       -3.47     13.02 o 
  -3  17   8      100.49      102.77     15.71 o 
  -2  17   8      160.80      172.33     19.83 o 
  -1  17   8      147.24      159.93     19.96 o 
   0  17   8       22.64       36.43     12.75 o 
   1  17   8       28.50       24.43     11.41 o 
   2  17   8      325.56      326.21     11.72 o 
   3  17   8      115.55       99.56     11.74 o 
  -2  18   8        4.74        3.89     12.31 o 
  -1  18   8      243.99      241.33     13.12 o 
   0  18   8      101.56      143.84     11.81 o 
   1  18   8       43.15       39.61     12.15 o 
   2  18   8        0.67       14.50     16.27 o 
  -2  19   8       70.89       70.63     16.04 o 
  -1  19   8       24.41       49.08      9.65 o 
   0  19   8       43.42       57.16      9.71 o 
   1  19   8      227.25      200.58     16.07 o 
   2  19   8       57.98       26.67     13.73 o 
  -1  20   8      102.29      105.47     24.26 o 
   0  20   8      237.67      247.67     18.27 o 
   1  20   8       20.49       -1.90     14.84 o 
  -6   1   9       23.12       15.59     14.10 o 
  -5   1   9       42.16       38.86     19.68 o 
  -4   1   9      265.88      288.17     19.35 o 
  -3   1   9      348.15      343.57     20.55 o 
  -2   1   9     1131.10     1115.52     17.44 o 
  -1   1   9     3305.91     3232.95     20.32 o 
   0   1   9      178.08      114.31     15.40 o 
   1   1   9        7.61       10.84     16.16 o 
   2   1   9       80.48       44.49     18.62 o 
   3   1   9       40.84       65.06     16.00 o 
   4   1   9      228.43      243.94     21.86 o 
   5   1   9      424.41      387.17     19.31 o 
  -6   2   9       70.01       54.39     12.98 o 
  -5   2   9      219.29      250.38     15.20 o 
  -4   2   9       15.08      -16.53     19.59 o 
  -3   2   9     1819.82     1822.37     18.85 o 
  -2   2   9     3651.71     3638.79     42.56 o 
  -1   2   9      690.46      602.22     16.79 o 
   0   2   9      643.55      587.02     15.79 o 
   1   2   9     2653.52     2529.65     19.53 o 
   2   2   9       63.47       77.90     14.70 o 
   3   2   9     1145.69     1138.90     17.58 o 
   4   2   9       53.48       60.66     18.23 o 
   5   2   9      424.65      418.14     19.29 o 
  -6   3   9       46.12       41.78     12.02 o 
  -5   3   9       71.80       87.36     17.77 o 
  -4   3   9       32.46       21.47     18.89 o 
  -3   3   9      636.14      654.90     17.55 o 
  -2   3   9      150.73      141.23     15.30 o 
  -1   3   9      978.30      900.84     20.16 o 
   0   3   9       55.11       67.09     14.61 o 
   1   3   9        0.04       -2.90     14.76 o 
   2   3   9       97.63      110.78     14.62 o 
   3   3   9      707.74      717.12     17.98 o 
   4   3   9      297.63      353.35     19.07 o 
   5   3   9      118.31      107.54     19.72 o 
  -6   4   9        7.38       -4.10     15.80 o 
  -5   4   9      227.03      211.98     13.97 o 
  -4   4   9      842.26      863.04     17.74 o 
  -3   4   9      397.70      424.47     14.75 o 
  -2   4   9     2041.82     2065.20     57.42 o 
  -1   4   9     1759.98     1739.47     18.79 o 
   0   4   9       72.21       58.00     15.63 o 
   1   4   9     1610.49     1528.82     20.67 o 
   2   4   9      991.86      997.85     26.72 o 
   3   4   9      197.24      181.30     17.53 o 
   4   4   9        1.34       10.22     19.86 o 
   5   4   9       60.12       27.88     18.76 o 
  -5   5   9      219.85      227.41     14.65 o 
  -4   5   9      147.51      178.91     17.55 o 
  -3   5   9      942.71      963.83     21.95 o 
  -2   5   9       22.68       20.52     14.24 o 
  -1   5   9       28.37       31.11     14.49 o 
   0   5   9     6820.83     7047.89    100.42 o 
   1   5   9     1331.31     1317.28     21.30 o 
   2   5   9     2460.00     2449.68     19.61 o 
   3   5   9      551.84      566.79     23.24 o 
   4   5   9       58.89       77.41     14.54 o 
   5   5   9       72.20       89.20     14.80 o 
  -5   6   9      338.82      327.75     14.76 o 
  -4   6   9      738.00      794.01     17.97 o 
  -3   6   9      786.75      785.05     14.21 o 
  -2   6   9      878.94      902.13     16.94 o 
  -1   6   9      129.21      159.76     17.57 o 
   0   6   9      464.38      486.16     14.69 o 
   1   6   9     1298.73     1249.56     15.94 o 
   2   6   9      446.65      466.92     18.41 o 
   3   6   9      319.91      300.27     14.62 o 
   4   6   9      429.13      406.97     32.08 o 
   5   6   9        2.10       12.70     16.48 o 
  -5   7   9       71.08       48.45     15.26 o 
  -4   7   9        4.07        5.41     15.27 o 
  -3   7   9        4.10        0.45     13.14 o 
  -2   7   9     3172.87     3319.51     19.81 o 
  -1   7   9     2100.57     2183.26     32.72 o 
   0   7   9      410.33      467.03     16.14 o 
   1   7   9      170.26      158.21     15.27 o 
   2   7   9       15.62        7.91     13.55 o 
   3   7   9       32.36       33.16     16.48 o 
   4   7   9      432.11      408.78     14.06 o 
   5   7   9      118.20      158.01     16.59 o 
  -5   8   9      238.27      226.85     22.20 o 
  -4   8   9       23.13       31.17     12.87 o 
  -3   8   9        8.88       -9.15     12.87 o 
  -2   8   9      765.30      763.12     15.46 o 
  -1   8   9      891.38      933.16     17.64 o 
   0   8   9     2910.24     2839.11     45.20 o 
   1   8   9     2142.55     2143.92     49.62 o 
   2   8   9       54.75       61.27     15.76 o 
   3   8   9      211.95      258.66     17.16 o 
   4   8   9      185.08      185.95     15.11 o 
   5   8   9       76.39       94.88     13.57 o 
  -5   9   9      546.04      500.82     19.96 o 
  -4   9   9       29.51       24.49     12.19 o 
  -3   9   9       49.54       75.83     14.61 o 
  -2   9   9      253.93      218.46     15.55 o 
  -1   9   9      659.58      637.88     16.17 o 
   0   9   9      165.59      143.48     16.78 o 
   1   9   9       72.25       68.59     14.62 o 
   2   9   9      275.84      275.98     14.55 o 
   3   9   9      139.83      159.45     13.84 o 
   4   9   9       41.96       43.43     14.19 o 
   5   9   9       33.61       32.62     12.42 o 
  -5  10   9        9.42        0.28     12.32 o 
  -4  10   9      134.95      151.49     12.83 o 
  -3  10   9       50.91       61.85     13.62 o 
  -2  10   9      994.13     1001.69     23.81 o 
  -1  10   9     1562.69     1699.65     18.79 o 
   0  10   9       42.01       30.89     14.56 o 
   1  10   9      882.90      951.62     26.24 o 
   2  10   9      486.17      460.66     22.45 o 
   3  10   9       46.62       20.99     12.47 o 
   4  10   9      148.39      146.15     14.26 o 
   5  10   9        3.30       -5.52     12.10 o 
  -5  11   9      235.59      209.47     12.81 o 
  -4  11   9        2.34       11.63     12.58 o 
  -3  11   9      459.54      513.95     22.20 o 
  -2  11   9      254.00      248.65     16.06 o 
  -1  11   9     1125.48     1146.53     36.87 o 
   0  11   9      458.92      445.61     18.30 o 
   1  11   9      597.99      576.05     18.68 o 
   2  11   9      735.35      821.95     16.50 o 
   3  11   9       63.26       37.59     16.95 o 
   4  11   9      212.46      223.82     15.00 o 
  -4  12   9       73.01       59.60     12.92 o 
  -3  12   9      172.71      181.96     15.35 o 
  -2  12   9        6.79       19.77     14.70 o 
  -1  12   9      156.08      174.13     11.69 o 
   0  12   9       88.81       96.82     16.74 o 
   1  12   9        6.81       -9.56     11.98 o 
   2  12   9        0.52        6.46     16.40 o 
   3  12   9      570.90      673.08     24.21 o 
   4  12   9       43.20       40.22     11.22 o 
  -4  13   9       77.87       80.31     17.22 o 
  -3  13   9      293.71      306.19     19.68 o 
  -2  13   9        9.85       21.11     17.64 o 
  -1  13   9      222.65      228.01     12.55 o 
   0  13   9     1337.66     1514.12     22.38 o 
   1  13   9      215.88      240.83     17.42 o 
   2  13   9      141.71      140.46     15.19 o 
   3  13   9      279.75      266.87     13.23 o 
   4  13   9        1.25       -9.43     12.14 o 
  -4  14   9      243.10      199.90     14.00 o 
  -3  14   9      277.14      253.15     13.89 o 
  -2  14   9       25.02       36.25     14.16 o 
  -1  14   9      337.51      326.93     13.96 o 
   0  14   9        5.74       13.47     14.21 o 
   1  14   9      628.07      739.25     23.84 o 
   2  14   9      305.27      280.13     15.78 o 
   3  14   9        4.82       -4.42     12.55 o 
   4  14   9        7.97       18.92     11.63 o 
  -3  15   9      115.56      145.65     12.42 o 
  -2  15   9       90.35      110.01     16.43 o 
  -1  15   9        3.48      -13.49     13.49 o 
   0  15   9      331.73      398.23     15.20 o 
   1  15   9       14.86        8.23     15.26 o 
   2  15   9      409.12      442.26     18.20 o 
   3  15   9       16.43        2.16     12.29 o 
  -3  16   9      257.27      195.07     12.20 o 
  -2  16   9        2.92       20.06     12.71 o 
  -1  16   9      227.54      242.15     20.78 o 
   0  16   9       65.32       93.71     15.28 o 
   1  16   9      149.48      177.82     13.80 o 
   2  16   9        2.97        8.31     11.09 o 
   3  16   9       65.92       54.31     10.05 o 
  -3  17   9       64.28       72.39     13.10 o 
  -2  17   9      113.22       93.40     13.52 o 
  -1  17   9      620.47      605.53     21.81 o 
   0  17   9       15.25       21.40     14.43 o 
   1  17   9      143.81       83.07     11.20 o 
   2  17   9       69.39       73.70     12.02 o 
  -2  18   9      791.35      710.64     33.50 o 
  -1  18   9        1.33       -0.15     13.74 o 
   0  18   9       95.89       63.95     13.02 o 
   1  18   9        5.88       13.95     11.26 o 
   2  18   9        3.58       -8.62     11.63 o 
  -1  19   9        3.08      -10.78     10.78 o 
   0  19   9       82.19       70.73     19.25 o 
   1  19   9       19.92       27.15     11.80 o 
  -5   0  10      932.73      891.25     35.48 o 
  -4   0  10        7.09        2.21     30.37 o 
  -3   0  10      293.39      277.41     27.52 o 
  -2   0  10      203.35      227.47     26.10 o 
  -1   0  10     1097.35     1089.23     29.47 o 
   0   0  10     9207.00     9093.60    157.01 o 
   1   0  10     2844.75     2868.61     26.54 o 
   2   0  10     1603.47     1608.10     24.83 o 
   3   0  10      942.95      995.22     50.19 o 
   4   0  10       98.23       90.55     23.27 o 
   5   0  10      411.69      393.27     25.77 o 
  -5   1  10       70.20       87.65     14.03 o 
  -4   1  10     1258.10     1231.72     19.67 o 
  -3   1  10     1773.39     1691.76     42.35 o 
  -2   1  10      295.66      276.80     14.65 o 
  -1   1  10      312.75      321.39     19.14 o 
   0   1  10        8.59       -2.45     14.59 o 
   1   1  10     4993.50     4865.10     85.43 o 
   2   1  10      210.15      230.19     19.06 o 
   3   1  10      134.72      132.19     19.59 o 
   4   1  10       58.13       45.12     20.04 o 
   5   1  10        1.27        5.98     16.84 o 
  -5   2  10        8.26       -1.82     17.27 o 
  -4   2  10      850.86      873.47     18.65 o 
  -3   2  10       41.64       31.73     15.44 o 
  -2   2  10     1200.07     1224.46     18.53 o 
  -1   2  10     1528.01     1537.18     17.94 o 
   0   2  10       27.96       12.74     18.88 o 
   1   2  10      560.26      625.55     18.20 o 
   2   2  10     1240.43     1284.57     35.31 o 
   3   2  10      444.76      434.78     16.25 o 
   4   2  10      668.97      672.65     18.73 o 
   5   2  10       20.12        7.96     16.83 o 
  -5   3  10        5.88        2.47     15.47 o 
  -4   3  10       34.24       37.17     18.86 o 
  -3   3  10      340.99      383.04     15.02 o 
  -2   3  10      336.52      289.15     14.26 o 
  -1   3  10     1454.30     1503.04     19.71 o 
   0   3  10     3761.61     3754.60     24.09 o 
   1   3  10     1207.75     1235.65     29.62 o 
   2   3  10      170.89      183.39     20.44 o 
   3   3  10      335.07      367.17     28.68 o 
   4   3  10       28.09       41.93     19.33 o 
   5   3  10       13.92       20.44     16.79 o 
  -5   4  10      118.84      143.34     15.72 o 
  -4   4  10      362.18      390.81     17.97 o 
  -3   4  10     1317.22     1310.12     24.72 o 
  -2   4  10      729.66      742.49     16.06 o 
  -1   4  10     2114.32     2004.72     39.27 o 
   0   4  10      916.21      844.84     19.79 o 
   1   4  10       43.07       47.87     13.03 o 
   2   4  10     2258.17     2341.27     20.83 o 
   3   4  10      457.59      442.36     19.25 o 
   4   4  10        2.46       -5.10     14.69 o 
   5   4  10       38.68       54.14     16.19 o 
  -5   5  10       63.82      103.71     15.28 o 
  -4   5  10      349.20      348.32     16.62 o 
  -3   5  10       28.66       24.76     16.30 o 
  -2   5  10       36.13       24.70     12.06 o 
  -1   5  10       37.13       32.71     18.44 o 
   0   5  10      628.30      687.10     14.05 o 
   1   5  10      168.70      196.77     15.77 o 
   2   5  10      168.74      160.90     15.01 o 
   3   5  10       17.32       20.00     15.05 o 
   4   5  10       10.34       -5.46     24.39 o 
   5   5  10        1.72       -3.71     14.36 o 
  -5   6  10      604.13      555.54     28.10 o 
  -4   6  10      120.82      106.48     19.47 o 
  -3   6  10      315.48      315.56     17.51 o 
  -2   6  10      562.75      519.08     14.93 o 
  -1   6  10     4083.01     4160.89     25.19 o 
   0   6  10      666.84      631.04     16.53 o 
   1   6  10       51.70       71.93     12.76 o 
   2   6  10     1863.64     1895.75     32.64 o 
   3   6  10       48.40       34.26     17.80 o 
   4   6  10      222.74      227.33     16.77 o 
   5   6  10        0.84      -14.32     14.32 o 
  -5   7  10      194.51      187.15     11.62 o 
  -4   7  10      383.28      407.63     15.60 o 
  -3   7  10      804.59      792.14     16.15 o 
  -2   7  10     5367.76     5277.34     52.36 o 
  -1   7  10     2069.01     2064.12     23.59 o 
   0   7  10      572.28      530.96     16.64 o 
   1   7  10     1423.63     1444.23     31.10 o 
   2   7  10      138.24      124.07     17.27 o 
   3   7  10      834.68      970.63     25.07 o 
   4   7  10       41.95       82.32     18.49 o 
   5   7  10       11.32       28.08     14.12 o 
  -5   8  10        1.93        3.03     12.26 o 
  -4   8  10      101.18      140.84     11.58 o 
  -3   8  10       75.26      110.00     17.49 o 
  -2   8  10        6.27       -8.38     13.65 o 
  -1   8  10        2.35       18.10     14.14 o 
   0   8  10      445.84      446.81     16.97 o 
   1   8  10     1119.89     1148.56     30.52 o 
   2   8  10      125.44       99.33     16.97 o 
   3   8  10       92.84       70.46     16.93 o 
   4   8  10      252.00      316.57     26.40 o 
   5   8  10        4.15        7.06     15.47 o 
  -5   9  10      105.47       69.54     14.58 o 
  -4   9  10     1456.24     1435.57     31.50 o 
  -3   9  10      208.90      190.93     17.18 o 
  -2   9  10      895.11      915.57     18.82 o 
  -1   9  10      135.93      148.80     13.48 o 
   0   9  10      183.41      183.79     20.05 o 
   1   9  10     2740.76     2804.78     73.48 o 
   2   9  10      231.96      215.04     17.23 o 
   3   9  10      357.41      372.02     15.75 o 
   4   9  10        1.43       17.95     14.07 o 
   5   9  10      105.38       86.42     17.79 o 
  -5  10  10        3.29       22.75     14.85 o 
  -4  10  10        5.85        6.95     13.06 o 
  -3  10  10     1239.52     1258.40     15.81 o 
  -2  10  10      207.67      227.38     19.74 o 
  -1  10  10      660.11      640.51     13.28 o 
   0  10  10      408.86      434.09     15.15 o 
   1  10  10       22.35       23.92     12.77 o 
   2  10  10     1174.84     1310.18     30.29 o 
   3  10  10       93.74       75.14     15.48 o 
   4  10  10      127.30      109.29     15.17 o 
  -4  11  10      321.42      330.17     13.60 o 
  -3  11  10      445.41      475.46     13.62 o 
  -2  11  10      100.69       92.75     17.07 o 
  -1  11  10      510.17      546.61     17.17 o 
   0  11  10       76.30       87.39     12.02 o 
   1  11  10      277.50      317.61     14.23 o 
   2  11  10       12.28        7.08     19.93 o 
   3  11  10        4.44       -2.26     13.03 o 
   4  11  10       90.86       95.44     18.51 o 
  -4  12  10       33.48       17.79     10.56 o 
  -3  12  10        6.01       11.68     14.41 o 
  -2  12  10      380.23      396.99     27.64 o 
  -1  12  10      820.52      916.02     15.83 o 
   0  12  10        3.78        1.52     15.68 o 
   1  12  10       20.97       15.85     13.52 o 
   2  12  10      165.82      166.36     13.38 o 
   3  12  10        6.45       21.00     27.19 o 
   4  12  10      336.82      289.05     14.12 o 
  -4  13  10      100.01      107.29     15.42 o 
  -3  13  10        8.69      -12.39     12.39 o 
  -2  13  10      954.86     1031.73     51.80 o 
  -1  13  10      257.76      271.27     12.79 o 
   0  13  10     1083.29     1136.58     19.76 o 
   1  13  10       97.91      156.05     15.30 o 
   2  13  10       30.31       22.43     12.92 o 
   3  13  10      243.32      291.77     27.12 o 
   4  13  10       21.01       35.64     12.41 o 
  -3  14  10       77.41       67.58     12.15 o 
  -2  14  10      300.50      312.40     16.95 o 
  -1  14  10      416.42      455.52     13.72 o 
   0  14  10        1.02        9.83     13.49 o 
   1  14  10       17.77       20.65     15.24 o 
   2  14  10        7.25       20.21     12.97 o 
   3  14  10      120.14      141.88     15.27 o 
  -3  15  10        6.47       11.67     11.72 o 
  -2  15  10       27.56       43.73     15.13 o 
  -1  15  10       15.24       23.65     15.38 o 
   0  15  10      472.86      481.07     21.90 o 
   1  15  10      148.34      154.30     15.12 o 
   2  15  10      485.55      440.68     14.75 o 
   3  15  10       75.89       36.56     20.46 o 
  -3  16  10       98.90      101.13     22.94 o 
  -2  16  10      108.91       81.05     14.53 o 
  -1  16  10       41.27       51.63     14.53 o 
   0  16  10       85.62      115.71     11.89 o 
   1  16  10        2.22      -12.34     12.34 o 
   2  16  10      107.62      132.23     13.21 o 
  -2  17  10      106.15      106.96     17.93 o 
  -1  17  10      284.07      268.69     11.96 o 
   0  17  10       20.97       19.27     11.67 o 
   1  17  10       90.15      107.89     12.15 o 
   2  17  10       78.48       63.73     17.79 o 
  -1  18  10       33.65       55.31     13.28 o 
   0  18  10       19.67       11.30     11.35 o 
   1  18  10      350.29      304.72     20.93 o 
  -5   1  11        8.44       18.22     18.15 o 
  -4   1  11       17.22       19.99     17.35 o 
  -3   1  11      200.01      226.65     18.38 o 
  -2   1  11        5.08       -5.02     14.61 o 
  -1   1  11     1710.94     1650.51     54.60 o 
   0   1  11       12.93        7.41     13.86 o 
   1   1  11      840.57      838.47     17.38 o 
   2   1  11     2151.81     2185.45     39.65 o 
   3   1  11      303.64      328.26     17.80 o 
   4   1  11      132.27      150.73     14.81 o 
   5   1  11       52.43       52.27     16.58 o 
  -5   2  11       23.55       32.55     15.92 o 
  -4   2  11      332.33      367.64     16.80 o 
  -3   2  11       17.75       14.88     13.82 o 
  -2   2  11     2469.38     2480.28     54.59 o 
  -1   2  11      912.01      885.55     16.83 o 
   0   2  11     3680.57     3581.04     57.55 o 
   1   2  11       72.68       39.39     18.58 o 
   2   2  11        2.73       -6.71     15.99 o 
   3   2  11     1700.83     1820.21     30.40 o 
   4   2  11        4.70       -6.25     16.18 o 
   5   2  11      153.39      154.36     16.96 o 
  -5   3  11       15.90        3.96     16.51 o 
  -4   3  11      246.52      253.98     16.95 o 
  -3   3  11      573.70      603.31     21.40 o 
  -2   3  11     1969.36     1968.11     20.98 o 
  -1   3  11     1536.98     1529.79     20.72 o 
   0   3  11        5.18        5.40     13.54 o 
   1   3  11        3.91       17.66     15.46 o 
   2   3  11        1.08       -4.91     15.30 o 
   3   3  11       32.10       25.18     16.81 o 
   4   3  11      271.93      298.74     19.24 o 
   5   3  11       55.16       41.03     17.21 o 
  -5   4  11       48.55       45.01     13.69 o 
  -4   4  11     1507.57     1531.59     21.25 o 
  -3   4  11      330.51      341.76     15.35 o 
  -2   4  11      157.25      147.51     15.90 o 
  -1   4  11      124.00      102.77     16.53 o 
   0   4  11      181.18      157.58     15.90 o 
   1   4  11     5108.77     5143.52     73.15 o 
   2   4  11     2285.41     2331.64     85.61 o 
   3   4  11      656.97      675.70     16.59 o 
   4   4  11      185.91      185.34     16.73 o 
   5   4  11       57.18       53.09     18.21 o 
  -5   5  11      239.20      224.68     16.96 o 
  -4   5  11       59.24       44.31     16.35 o 
  -3   5  11     1814.46     1922.07     34.80 o 
  -2   5  11        3.83      -10.75     14.71 o 
  -1   5  11      516.04      548.73     16.23 o 
   0   5  11     1159.15     1128.43     22.87 o 
   1   5  11      159.82      185.71     16.36 o 
   2   5  11      834.60      846.12     29.81 o 
   3   5  11      182.24      203.15     18.24 o 
   4   5  11        8.99       17.52     15.60 o 
   5   5  11      140.18      151.08     18.44 o 
  -5   6  11        4.89       12.99     14.42 o 
  -4   6  11        9.31       21.86     16.09 o 
  -3   6  11      176.14      203.45     19.45 o 
  -2   6  11      262.89      259.44     14.69 o 
  -1   6  11       23.31       17.31     15.16 o 
   0   6  11      193.40      174.15     13.45 o 
   1   6  11      445.14      420.43     14.95 o 
   2   6  11      108.90      114.25     12.40 o 
   3   6  11       12.74       -7.88     14.43 o 
   4   6  11       24.95       21.29     15.67 o 
   5   6  11       12.77        6.92     15.36 o 
  -5   7  11        1.66       -9.39     10.68 o 
  -4   7  11        9.50       16.86     14.53 o 
  -3   7  11       23.60       15.66     18.81 o 
  -2   7  11      401.40      388.15     13.79 o 
  -1   7  11       63.55       87.89     12.52 o 
   0   7  11       54.69       59.97     12.99 o 
   1   7  11      392.81      377.90     18.77 o 
   2   7  11      146.82      146.53     16.92 o 
   3   7  11      185.24      182.93     15.26 o 
   4   7  11      498.12      468.06     17.25 o 
  -5   8  11       37.11       63.29     15.67 o 
  -4   8  11       80.00       91.51     17.70 o 
  -3   8  11        5.28        8.58     24.92 o 
  -2   8  11      284.08      330.65     15.34 o 
  -1   8  11     1070.81     1078.87     14.44 o 
   0   8  11     1136.64     1126.13     17.05 o 
   1   8  11       48.17       46.43     13.36 o 
   2   8  11       12.76        4.92     14.63 o 
   3   8  11      378.47      371.76     17.55 o 
   4   8  11       30.74       22.38     15.48 o 
  -4   9  11      436.19      472.33     24.66 o 
  -3   9  11      134.46      188.70     15.64 o 
  -2   9  11       10.76       49.07     17.47 o 
  -1   9  11     1500.78     1451.57     35.33 o 
   0   9  11      155.94      141.45     16.11 o 
   1   9  11      450.80      416.33     14.51 o 
   2   9  11      357.40      359.61     16.10 o 
   3   9  11       14.56       13.11     15.32 o 
   4   9  11      300.99      371.09     23.92 o 
  -4  10  11      140.02      143.48     12.17 o 
  -3  10  11      303.79      320.16     16.28 o 
  -2  10  11      133.75      133.24     17.45 o 
  -1  10  11       85.87       65.73     14.93 o 
   0  10  11      390.80      418.38     18.77 o 
   1  10  11       20.38        5.90     14.50 o 
   2  10  11      139.08      143.17     20.26 o 
   3  10  11       19.47       11.30     18.94 o 
   4  10  11       60.84       39.89     14.18 o 
  -4  11  11       26.21       31.68     13.39 o 
  -3  11  11      429.05      411.56     13.30 o 
  -2  11  11      304.83      283.23     17.47 o 
  -1  11  11     1038.96     1055.19     15.36 o 
   0  11  11      777.43      854.81     27.50 o 
   1  11  11      155.10      128.89     14.40 o 
   2  11  11      654.44      716.96     22.79 o 
   3  11  11       68.86       55.37     11.95 o 
   4  11  11      126.20       97.43     14.56 o 
  -4  12  11       37.26       12.18     12.25 o 
  -3  12  11      165.88      177.45     11.27 o 
  -2  12  11      642.32      646.66     17.04 o 
  -1  12  11       22.76       52.58     17.14 o 
   0  12  11     1065.94     1111.48     23.77 o 
   1  12  11      398.76      436.95     15.02 o 
   2  12  11       97.41      121.44     12.35 o 
   3  12  11      265.51      304.70     21.88 o 
  -3  13  11      154.17      140.46     11.63 o 
  -2  13  11       99.78       92.92     12.92 o 
  -1  13  11       40.34       36.43     12.36 o 
   0  13  11       17.77        1.00     12.29 o 
   1  13  11      176.80      190.72     14.12 o 
   2  13  11       21.24       39.60     12.74 o 
   3  13  11       85.80       98.31     20.21 o 
  -3  14  11       56.19       63.41     19.76 o 
  -2  14  11      322.09      303.39     26.99 o 
  -1  14  11      809.23      762.22     57.49 o 
   0  14  11       31.92       75.25     18.08 o 
   1  14  11      528.11      564.05     26.75 o 
   2  14  11      258.13      228.54     17.45 o 
   3  14  11      116.50       87.34     20.48 o 
  -3  15  11      411.26      399.20     26.62 o 
  -2  15  11      455.23      400.35     14.88 o 
  -1  15  11      254.15      256.33     14.51 o 
   0  15  11       31.96       70.94     17.05 o 
   1  15  11      156.58      145.82     13.79 o 
   2  15  11      511.39      455.31     34.68 o 
  -2  16  11        1.83       12.09     15.95 o 
  -1  16  11        3.58       14.39     13.90 o 
   0  16  11      359.77      352.82     15.01 o 
   1  16  11      109.86      105.76     19.61 o 
   2  16  11       29.61       32.57     11.34 o 
  -1  17  11      804.10      647.82     73.16 o 
   0  17  11        7.16       27.36     13.68 o 
   1  17  11       46.59       26.82     11.68 o 
  -5   0  12      238.97      203.48     19.73 o 
  -4   0  12        5.51       29.24     25.20 o 
  -3   0  12     5743.28     5864.61    164.37 o 
  -2   0  12       27.50       21.70     26.27 o 
  -1   0  12      845.38      961.12     41.15 o 
   0   0  12     3358.87     3283.80    212.33 o 
   1   0  12       40.62       20.13     29.06 o 
   2   0  12     4002.54     4072.28     83.68 o 
   3   0  12       17.65       14.35     23.37 o 
   4   0  12       36.12       41.32     21.12 o 
   5   0  12       20.90        7.77     26.28 o 
  -5   1  12       20.84       25.95     15.54 o 
  -4   1  12      609.34      694.40     23.55 o 
  -3   1  12       10.40       21.46     18.49 o 
  -2   1  12      409.76      390.75     15.51 o 
  -1   1  12        2.83       -8.36     14.49 o 
   0   1  12       38.92       65.15     17.47 o 
   1   1  12      622.94      621.82     21.63 o 
   2   1  12      494.93      504.91     17.43 o 
   3   1  12       24.87       36.95     25.23 o 
   4   1  12       50.75       36.97     16.60 o 
   5   1  12       29.16       21.08     17.02 o 
  -5   2  12       11.76        5.50     23.95 o 
  -4   2  12        2.58       17.23     18.94 o 
  -3   2  12       33.97       30.65     19.40 o 
  -2   2  12     1427.73     1382.98     37.41 o 
  -1   2  12     3395.97     3501.35    106.07 o 
   0   2  12      404.95      420.84     15.49 o 
   1   2  12        9.02       23.20     14.29 o 
   2   2  12      166.58      169.95     13.47 o 
   3   2  12       20.53       41.13     18.04 o 
   4   2  12      320.62      302.49     16.40 o 
   5   2  12       50.95       44.60     16.39 o 
  -5   3  12      204.41      196.19     19.77 o 
  -4   3  12       87.73      111.74     16.05 o 
  -3   3  12       41.98       49.67     16.07 o 
  -2   3  12     1613.17     1660.25     23.90 o 
  -1   3  12      966.81      940.55     15.07 o 
   0   3  12     1114.78     1197.01     29.20 o 
   1   3  12       85.99       84.17     14.48 o 
   2   3  12      358.67      318.92     14.51 o 
   3   3  12      763.95      739.71     21.94 o 
   4   3  12       12.91       11.44     15.12 o 
   5   3  12       18.45       27.83     18.81 o 
  -5   4  12       59.60       51.07     14.46 o 
  -4   4  12        7.67       -4.69     12.96 o 
  -3   4  12      148.03      144.88     14.66 o 
  -2   4  12       12.68      -15.00     16.01 o 
  -1   4  12      125.91      122.45     15.73 o 
   0   4  12       95.49       60.48     15.92 o 
   1   4  12       82.77       77.64     14.79 o 
   2   4  12       16.96       11.50     16.50 o 
   3   4  12      218.91      206.48     18.05 o 
   4   4  12      113.64      125.40     16.11 o 
  -5   5  12       66.48       43.86     18.95 o 
  -4   5  12        2.77       14.43     14.20 o 
  -3   5  12      131.05      106.77     15.48 o 
  -2   5  12        1.02      -14.56     14.85 o 
  -1   5  12       71.32      116.41     20.46 o 
   0   5  12       25.63        9.13     11.70 o 
   1   5  12      488.53      458.20     19.61 o 
   2   5  12       33.07       30.41     16.46 o 
   3   5  12        1.17       -7.65     15.80 o 
   4   5  12       86.41       72.06     19.63 o 
  -4   6  12       13.39       11.60     23.52 o 
  -3   6  12      781.62      835.23     34.54 o 
  -2   6  12      299.31      321.24     16.65 o 
  -1   6  12      983.69      953.99     15.28 o 
   0   6  12      242.44      250.15     11.99 o 
   1   6  12     1075.64      992.94     33.01 o 
   2   6  12      144.69      174.42     14.58 o 
   3   6  12        1.39       14.78     20.25 o 
   4   6  12       31.90       27.05     21.96 o 
  -4   7  12      327.31      335.70     17.97 o 
  -3   7  12       10.54       -3.12     14.86 o 
  -2   7  12      220.42      262.43     14.77 o 
  -1   7  12      435.08      465.87     14.83 o 
   0   7  12      916.02      871.43     15.67 o 
   1   7  12      188.80      188.90     16.26 o 
   2   7  12        4.60       25.47     16.87 o 
   3   7  12      548.96      643.29     20.99 o 
   4   7  12       83.31      108.67     17.92 o 
  -4   8  12        1.31        1.94     14.88 o 
  -3   8  12      169.40      162.93     19.87 o 
  -2   8  12      386.97      417.01     14.91 o 
  -1   8  12      141.92      131.29     17.68 o 
   0   8  12        3.31       -0.96     13.99 o 
   1   8  12       20.56       25.77     17.66 o 
   2   8  12        8.07        7.44     13.88 o 
   3   8  12      512.06      516.19     26.47 o 
   4   8  12       27.40       25.78     14.50 o 
  -4   9  12      445.50      388.01     21.15 o 
  -3   9  12       63.43       79.65     13.48 o 
  -2   9  12      454.25      536.31     19.24 o 
  -1   9  12      450.92      473.39     28.48 o 
   0   9  12      625.19      699.89     16.81 o 
   1   9  12      714.71      805.41     20.02 o 
   2   9  12      731.65      742.40     35.69 o 
   3   9  12        2.68       -2.51     13.87 o 
   4   9  12       64.28       41.57     14.22 o 
  -4  10  12       25.05       21.79     12.32 o 
  -3  10  12      445.27      459.08     17.89 o 
  -2  10  12       83.57       81.12     15.11 o 
  -1  10  12       52.48       55.60     15.38 o 
   0  10  12      994.87     1164.05     18.39 o 
   1  10  12      142.54      150.65     14.30 o 
   2  10  12      273.26      366.31     22.85 o 
   3  10  12       51.98       85.39     17.30 o 
   4  10  12        6.28       13.08     14.69 o 
  -4  11  12      101.92       90.44     14.29 o 
  -3  11  12       23.48       25.78     12.86 o 
  -2  11  12        2.03        3.36     16.20 o 
  -1  11  12      113.12      117.24     20.21 o 
   0  11  12       31.04       39.34     19.23 o 
   1  11  12      130.47      147.93     17.02 o 
   2  11  12        1.56       26.97     21.54 o 
   3  11  12        0.50       32.17     13.92 o 
  -3  12  12       25.38       36.73     18.05 o 
  -2  12  12      224.81      202.43     14.72 o 
  -1  12  12      178.58      204.21     15.58 o 
   0  12  12       22.63       71.19     15.22 o 
   1  12  12      323.10      317.40     16.04 o 
   2  12  12        2.61      -12.18     16.12 o 
   3  12  12       17.93       14.80     13.36 o 
  -3  13  12       61.47       35.97     11.41 o 
  -2  13  12      117.99      136.33     18.02 o 
  -1  13  12      503.00      518.03     16.48 o 
   0  13  12      936.66      990.38     23.80 o 
   1  13  12       16.06       10.34     20.00 o 
   2  13  12       33.32       77.02     13.18 o 
   3  13  12      333.61      368.05     14.98 o 
  -2  14  12       57.10       71.42     13.40 o 
  -1  14  12      325.88      331.44     26.84 o 
   0  14  12       71.90       68.23     13.54 o 
   1  14  12        6.59       17.83     23.78 o 
   2  14  12        8.39       19.19     13.86 o 
  -2  15  12      163.89      158.39     16.66 o 
  -1  15  12        6.20       17.37     17.63 o 
   0  15  12        3.13       -0.93     11.35 o 
   1  15  12      135.87      132.27     13.73 o 
   2  15  12       98.99       64.82     14.18 o 
  -1  16  12      285.88      267.24     28.31 o 
   0  16  12      125.67      110.85     11.55 o 
   1  16  12       72.17       66.24     11.34 o 
  -4   1  13      145.03      169.95     19.79 o 
  -3   1  13      237.10      241.65     21.37 o 
  -2   1  13       23.66       44.98     18.24 o 
  -1   1  13      573.70      610.50     19.08 o 
   0   1  13      606.41      557.21     24.12 o 
   1   1  13      591.28      612.57     22.40 o 
   2   1  13       66.94       74.23     20.30 o 
   3   1  13      197.39      157.91     16.29 o 
   4   1  13       32.50       17.42     19.12 o 
  -4   2  13      132.35      121.32     15.17 o 
  -3   2  13       27.68       -3.28     18.76 o 
  -2   2  13     1202.90     1315.20     18.69 o 
  -1   2  13      805.58      801.97     25.56 o 
   0   2  13     3556.01     3478.39    109.04 o 
   1   2  13      860.37      805.11     15.04 o 
   2   2  13      108.23      136.69     16.62 o 
   3   2  13      288.95      315.06     21.71 o 
   4   2  13        4.59      -16.46     16.46 o 
  -4   3  13       10.45        9.13     15.38 o 
  -3   3  13        7.67       24.68     16.78 o 
  -2   3  13       32.00       79.80     15.99 o 
  -1   3  13     1193.66     1177.08     31.32 o 
   0   3  13        6.50       52.29     18.76 o 
   1   3  13      333.75      336.91     17.42 o 
   2   3  13       16.10       18.38     17.89 o 
   3   3  13      302.60      321.12     21.46 o 
   4   3  13      355.31      357.66     14.07 o 
  -4   4  13      705.82      684.61     15.66 o 
  -3   4  13      170.46      179.47     17.58 o 
  -2   4  13     1692.67     1754.08     35.90 o 
  -1   4  13       26.99        9.28     15.26 o 
   0   4  13      383.32      420.95     14.08 o 
   1   4  13     1107.98     1148.08     17.43 o 
   2   4  13      235.72      267.95     21.82 o 
   3   4  13       54.14       52.36     14.54 o 
   4   4  13       43.32       18.36     20.85 o 
  -4   5  13       15.25       -0.38     13.82 o 
  -3   5  13     1751.32     1886.03     37.83 o 
  -2   5  13      383.01      344.72     14.81 o 
  -1   5  13     1040.87     1097.24     30.05 o 
   0   5  13     1554.31     1632.55     28.88 o 
   1   5  13     1489.93     1670.92     26.14 o 
   2   5  13     1752.51     1757.31     30.44 o 
   3   5  13      216.23      259.73     20.64 o 
   4   5  13      103.95       90.49     18.62 o 
  -4   6  13       82.04       78.99     15.01 o 
  -3   6  13      205.89      221.95     14.04 o 
  -2   6  13      232.20      210.38     16.54 o 
  -1   6  13       72.60       92.77     17.71 o 
   0   6  13      209.32      233.60     23.54 o 
   1   6  13      188.41      216.78     23.26 o 
   2   6  13      114.24      128.53     16.69 o 
   3   6  13       74.95       85.52     16.14 o 
   4   6  13       27.49       32.15     14.34 o 
  -4   7  13        3.32      -13.98     15.40 o 
  -3   7  13        3.64       -7.38     16.86 o 
  -2   7  13      102.09      119.90     14.35 o 
  -1   7  13     2057.99     2299.11     43.52 o 
   0   7  13       67.49       58.70     17.63 o 
   1   7  13      176.77      195.81     14.58 o 
   2   7  13       16.97       28.96     15.83 o 
   3   7  13      113.56      109.11     18.38 o 
   4   7  13      112.57       86.28     17.15 o 
  -4   8  13       28.47       20.88     16.08 o 
  -3   8  13       54.92       66.11     13.20 o 
  -2   8  13     1309.60     1365.63     34.42 o 
  -1   8  13        5.12       33.72     22.09 o 
   0   8  13     1176.68     1248.77     25.13 o 
   1   8  13      137.92      126.84     15.60 o 
   2   8  13        3.38       35.11     16.00 o 
   3   8  13      679.44      712.67     44.16 o 
   4   8  13       34.67       19.84     18.81 o 
  -4   9  13       69.99       63.26     18.12 o 
  -3   9  13      135.00      145.61     15.05 o 
  -2   9  13        1.25        9.41     16.20 o 
  -1   9  13      327.79      320.35     18.99 o 
   0   9  13      131.13      133.91     13.38 o 
   1   9  13       13.50       -1.27     14.67 o 
   2   9  13      176.87      232.30     20.34 o 
   3   9  13       39.84       11.75     14.06 o 
  -3  10  13        5.60        3.09     13.63 o 
  -2  10  13      269.70      244.58     21.16 o 
  -1  10  13       14.72       30.33     16.07 o 
   0  10  13       18.78       16.41     13.94 o 
   1  10  13        8.17       31.81     15.33 o 
   2  10  13      157.16      188.98     27.96 o 
   3  10  13       57.00       65.74     15.30 o 
  -3  11  13      736.30      645.09     26.24 o 
  -2  11  13        3.48       13.14     21.73 o 
  -1  11  13      913.83      937.36     32.11 o 
   0  11  13       29.67       64.64     17.75 o 
   1  11  13      206.58      209.34     25.44 o 
   2  11  13      369.78      356.05     14.35 o 
   3  11  13        5.32        8.38     11.54 o 
  -3  12  13        1.33       30.71     12.44 o 
  -2  12  13      247.51      231.98     29.14 o 
  -1  12  13      126.49      108.89     13.77 o 
   0  12  13       17.12       -6.30     26.55 o 
   1  12  13      154.83      150.27     22.00 o 
   2  12  13        0.02       -7.44     16.66 o 
  -2  13  13       82.54       49.05     12.71 o 
  -1  13  13       17.91       40.19     12.92 o 
   0  13  13       93.00      108.89     12.71 o 
   1  13  13      200.50      170.32     21.66 o 
   2  13  13        4.65        7.89     14.48 o 
  -2  14  13      113.38      106.64     11.53 o 
  -1  14  13        3.89        0.96     13.90 o 
   0  14  13       42.94       32.72     14.04 o 
   1  14  13      387.08      362.96     31.84 o 
  -1  15  13       40.29       14.30     29.16 o 
   0  15  13      615.57      532.15     24.81 o 
   1  15  13       80.91       96.36     19.07 o 
  -4   0  14       31.77      -11.41     51.88 o 
  -3   0  14     1984.05     2301.24     94.41 o 
  -2   0  14      315.60      284.56     21.99 o 
  -1   0  14     1393.25     1420.31     68.89 o 
   0   0  14       31.94       37.66     20.26 o 
   1   0  14     1174.73     1271.74     30.32 o 
   2   0  14      448.58      527.84     24.97 o 
   3   0  14      882.87      924.95     93.57 o 
   4   0  14       50.96       60.56     28.77 o 
  -4   1  14      372.60      357.11     34.17 o 
  -3   1  14       13.48       16.38     17.78 o 
  -2   1  14      142.39      161.98     18.48 o 
  -1   1  14      140.30       90.45     16.35 o 
   0   1  14       61.17       28.26     21.74 o 
   1   1  14      291.34      285.58     16.67 o 
   2   1  14      197.57      233.62     17.09 o 
   3   1  14       53.50       56.39     16.98 o 
   4   1  14       40.19       45.70     15.97 o 
  -4   2  14       15.90       -1.72     18.05 o 
  -3   2  14       12.56       13.92     15.83 o 
  -2   2  14      173.60      219.86     16.08 o 
  -1   2  14      255.39      309.45     15.58 o 
   0   2  14      175.03      161.44     19.58 o 
   1   2  14      611.72      615.37     16.04 o 
   2   2  14       34.11       16.42     19.41 o 
   3   2  14       10.02       19.79     18.69 o 
   4   2  14      108.28       73.25     14.07 o 
  -4   3  14       95.00       95.76     15.96 o 
  -3   3  14       11.13        7.90     15.77 o 
  -2   3  14      754.99      773.82     18.01 o 
  -1   3  14       38.81       58.17     17.75 o 
   0   3  14     1243.25     1289.63     18.24 o 
   1   3  14        5.91       -4.94     14.94 o 
   2   3  14      271.03      236.47     30.55 o 
   3   3  14       32.74       42.54     13.40 o 
   4   3  14        1.00        0.75     12.91 o 
  -4   4  14       34.35       21.40     11.63 o 
  -3   4  14       10.14       -5.29     18.34 o 
  -2   4  14      173.60      154.43     18.07 o 
  -1   4  14      447.23      507.77     21.09 o 
   0   4  14       20.62       15.68     20.70 o 
   1   4  14      120.30      126.09     16.15 o 
   2   4  14       39.96       48.53     33.08 o 
   3   4  14      150.38       98.15     15.32 o 
   4   4  14       89.39      116.18     18.64 o 
  -4   5  14        7.12       -8.23     26.19 o 
  -3   5  14       69.36       66.64     15.58 o 
  -2   5  14        6.72       -1.91     18.04 o 
  -1   5  14       20.32       25.26     20.55 o 
   0   5  14      107.95      117.59     16.86 o 
   1   5  14        4.38       -5.84     19.19 o 
   2   5  14      256.61      238.99     15.49 o 
   3   5  14      117.71      125.60     14.00 o 
  -4   6  14       41.12       61.86     17.07 o 
  -3   6  14      347.84      318.01     13.81 o 
  -2   6  14        8.25       12.42     13.17 o 
  -1   6  14      767.68      791.44     21.98 o 
   0   6  14      304.07      312.48     13.74 o 
   1   6  14      513.56      546.25     35.28 o 
   2   6  14       85.87       90.13     14.69 o 
   3   6  14       51.76        6.93     14.83 o 
  -3   7  14       10.70        3.43     13.89 o 
  -2   7  14      445.81      434.28     14.45 o 
  -1   7  14       89.11      105.95     27.63 o 
   0   7  14     1291.30     1293.56     35.00 o 
   1   7  14      159.71      182.47     13.28 o 
   2   7  14      158.18      143.50     19.18 o 
   3   7  14      105.11       95.67     15.43 o 
  -3   8  14      174.05      174.66     32.12 o 
  -2   8  14        5.14       -3.79     14.17 o 
  -1   8  14       80.58       65.27     14.83 o 
   0   8  14       12.38       13.38     17.97 o 
   1   8  14      177.65      182.80     21.38 o 
   2   8  14        2.46       -9.67     19.89 o 
   3   8  14       89.99       82.36     14.74 o 
  -3   9  14       31.82       16.97     22.84 o 
  -2   9  14      344.03      367.64     14.59 o 
  -1   9  14       24.43       48.78     14.41 o 
   0   9  14      191.77      208.70     14.82 o 
   1   9  14      856.14      867.14     37.83 o 
   2   9  14      951.56      875.91     17.73 o 
   3   9  14       49.99       57.04     28.24 o 
  -3  10  14      228.88      231.51     21.43 o 
  -2  10  14      184.44      196.07     14.09 o 
  -1  10  14       24.11       35.02     16.52 o 
   0  10  14      246.15      270.92     13.86 o 
   1  10  14      312.49      268.09     13.87 o 
   2  10  14       99.43      126.87     14.46 o 
  -2  11  14       16.89       -1.11     14.15 o 
  -1  11  14       55.58       35.03     12.63 o 
   0  11  14      591.33      577.45     31.36 o 
   1  11  14      520.89      476.60     37.91 o 
   2  11  14        9.98        5.48     14.72 o 
  -2  12  14      219.53      191.36     15.56 o 
  -1  12  14      633.29      554.68     14.19 o 
   0  12  14       32.03       19.98     13.66 o 
   1  12  14      151.33      108.33     33.76 o 
   2  12  14       31.62       12.57     16.63 o 
  -1  13  14       39.46       65.94     14.05 o 
   0  13  14      242.66      187.90     14.59 o 
   1  13  14       20.32       27.19     15.27 o 
   0  14  14      120.02      147.74     18.32 o 
  -3   1  15      268.11      277.46     15.93 o 
  -2   1  15      140.50      157.65     15.45 o 
  -1   1  15     1050.83      995.59     26.36 o 
   0   1  15      191.86      203.32     17.07 o 
   1   1  15       91.37      113.90     15.02 o 
   2   1  15       89.16       97.19     15.35 o 
   3   1  15       36.19       39.13     13.84 o 
  -3   2  15        3.51       29.10     15.08 o 
  -2   2  15     1329.90     1314.98     39.04 o 
  -1   2  15      162.35      168.07     16.76 o 
   0   2  15      962.76     1003.95     28.75 o 
   1   2  15      152.30      143.48     15.98 o 
   2   2  15      203.48      208.40     14.82 o 
   3   2  15      103.95       86.88     14.84 o 
  -3   3  15        4.37      -17.93     17.93 o 
  -2   3  15      111.21       97.47     16.23 o 
  -1   3  15      136.49       71.60     17.42 o 
   0   3  15       17.60        0.86     26.19 o 
   1   3  15       14.16        3.40     15.59 o 
   2   3  15       51.97       30.60     17.79 o 
   3   3  15        0.15       15.70     16.76 o 
  -3   4  15        7.02       -7.90     14.46 o 
  -2   4  15     1112.28     1215.99     35.06 o 
  -1   4  15       29.95        5.47     33.91 o 
   0   4  15      211.77      196.64     17.46 o 
   1   4  15      314.37      312.83     23.40 o 
   2   4  15      489.53      480.94     27.10 o 
   3   4  15        9.41      -15.30     15.30 o 
  -3   5  15     1524.05     1380.30     63.11 o 
  -2   5  15      164.35      147.40     12.62 o 
  -1   5  15      391.66      399.65     27.92 o 
   0   5  15      147.34      156.22     14.51 o 
   1   5  15      194.52      206.04     21.67 o 
   2   5  15      413.15      417.33     18.31 o 
   3   5  15      250.43      258.74     27.02 o 
  -3   6  15       73.51       32.17     12.59 o 
  -2   6  15       84.91       80.12     17.58 o 
  -1   6  15        8.69        2.11     14.41 o 
   0   6  15      269.00      244.92     22.66 o 
   1   6  15     1312.15     1211.74     44.15 o 
   2   6  15        0.18      -16.98     16.98 o 
   3   6  15       27.49       12.49     14.31 o 
  -3   7  15      195.90      114.95     17.40 o 
  -2   7  15      464.05      388.35     17.82 o 
  -1   7  15      630.45      712.97     16.92 o 
   0   7  15        0.30        0.73     21.36 o 
   1   7  15      120.94      118.90     14.18 o 
   2   7  15      172.56      132.69     15.77 o 
  -3   8  15       22.34      -15.19     15.19 o 
  -2   8  15      350.11      311.39     14.39 o 
  -1   8  15      237.51      228.51     21.26 o 
   0   8  15      935.43      903.61     37.81 o 
   1   8  15       12.45       14.89     12.15 o 
   2   8  15        3.06       -5.90     17.18 o 
  -2   9  15       71.95       43.19     12.67 o 
  -1   9  15      360.54      277.22     13.72 o 
   0   9  15      310.50      288.36     15.56 o 
   1   9  15       83.64       57.10     13.07 o 
   2   9  15       99.02       69.68     13.02 o 
  -2  10  15      260.86      218.93     20.35 o 
  -1  10  15       41.38       49.61     13.62 o 
   0  10  15        8.33       11.77     14.95 o 
   1  10  15       21.47        4.94     20.48 o 
   2  10  15        6.87      -16.91     16.91 o 
  -1  11  15      675.42      560.17     34.26 o 
   0  11  15       38.22       13.53     14.89 o 
   1  11  15      392.59      288.01     14.53 o 
   0  12  15      342.42      298.11     13.62 o 
  -3   0  16     1406.07     1155.86    189.37 o 
  -2   0  16      332.68      277.96     40.90 o 
  -1   0  16      617.27      684.69     25.58 o 
   0   0  16      127.44      165.63     32.92 o 
   1   0  16      880.36      902.98     91.91 o 
   2   0  16      168.46      200.98     31.02 o 
  -3   1  16      136.99      140.61     17.29 o 
  -2   1  16      428.21      439.57     19.61 o 
  -1   1  16       69.60       95.17     22.10 o 
   0   1  16      180.70      146.92     18.12 o 
   1   1  16      548.68      553.31     25.34 o 
   2   1  16      212.89      192.68     15.39 o 
  -3   2  16       29.73       15.68     16.89 o 
  -2   2  16       28.87       27.53     15.40 o 
  -1   2  16      905.32      784.23     63.77 o 
   0   2  16       17.79       21.14     15.81 o 
   1   2  16      350.21      357.39     16.18 o 
   2   2  16       13.76       37.51     14.54 o 
  -3   3  16        9.35       -0.02     15.42 o 
  -2   3  16      299.93      336.72     16.79 o 
  -1   3  16       48.83       26.98     21.44 o 
   0   3  16     1470.65     1438.25     79.22 o 
   1   3  16        2.71       14.21     14.68 o 
   2   3  16      101.64      134.01     16.41 o 
  -2   4  16        8.75       24.73     12.94 o 
  -1   4  16      790.39      652.26     62.13 o 
   0   4  16      106.22      126.06     32.99 o 
   1   4  16      487.33      504.27     16.28 o 
   2   4  16       81.71       56.34     14.14 o 
  -2   5  16       44.04       92.93     23.35 o 
  -1   5  16        8.56       12.61     16.47 o 
   0   5  16       95.24      109.45     29.01 o 
   1   5  16       77.59       61.94     13.94 o 
   2   5  16        2.87      -11.31     15.41 o 
  -2   6  16        2.35      -24.34     24.34 o 
  -1   6  16      949.67      905.19     60.20 o 
   0   6  16        1.98      -18.72     18.72 o 
   1   6  16      311.50      291.59     32.76 o 
   2   6  16      139.40      149.13     15.58 o 
  -2   7  16      680.33      555.48     25.18 o 
  -1   7  16       13.16       21.04     21.89 o 
   0   7  16      724.75      640.29     14.88 o 
   1   7  16       19.13       14.66     18.12 o 
   2   7  16       57.80       75.29     23.14 o 
  -2   8  16       22.58        4.92     18.75 o 
  -1   8  16       35.90       43.02     11.66 o 
   0   8  16       22.23      -19.88     20.50 o 
   1   8  16       37.57       37.30     15.83 o 
  -1   9  16       25.80        8.90     21.87 o 
   0   9  16       72.69       52.47     25.76 o 
   1   9  16       78.36      111.02     16.27 o 
   0  10  16       16.39       13.31     25.39 o 
  -2   1  17       99.09       83.24     17.22 o 
  -1   1  17      282.18      300.03     51.57 o 
   0   1  17        0.54       20.99     16.62 o 
   1   1  17      314.64      301.42     51.39 o 
  -2   2  17      303.40      302.77     37.02 o 
  -1   2  17       60.16       49.29     16.67 o 
   0   2  17      732.47      676.47     77.82 o 
   1   2  17        1.62        6.09     16.43 o 
  -2   3  17       43.14       49.01     16.88 o 
  -1   3  17      174.03      142.81     22.45 o 
   0   3  17        0.72       26.06     18.23 o 
   1   3  17        2.00       34.29     14.61 o 
  -1   4  17       34.53       18.44     13.29 o 
   0   4  17      124.64      137.80     18.88 o 
   1   4  17      224.54      238.86     40.72 o 
  -1   5  17      138.11      133.50     14.10 o 
   0   5  17       69.51      131.22     16.94 o 
   1   5  17       58.73      196.58     97.94 o 
  -1   6  17       48.70       45.27     18.47 o 
   0   6  17       63.72       65.57     14.62 o 
                                                 
